# Supplementary material for: Hypomethylation of PRDM1 is associated with recurrent pregnancy loss
Source: J Cell Mol Med. 2020 Apr 29;24(12):7072–7. doi: 10.1111/jcmm.15335 (PMC7299696; doi:10.1111/jcmm.15335)
Supplement: Supplementary file 2 — Table S1 [file JCMM-24-7072-s002.xlsx]

## Sheet: Characteristics of subjects
Table S1 Characteristics of subjects.
Variable	Control group (N=25)	RPL group (N=27)	P value
Materal age (year)*	25.308±6.129	25.889±3.586	0.802
Body mass	19.962±2.210	21.895±3.324	0.116
index (BMI) (kg/m2) *
Gestational age (weeks) *	7.275±1.651	7.826±0.630	0.354
Pregnant frequency*	2.000±1.291	1.778±1.302	0.697
Childbirth frequency*	0.615±0.768	0.444±0.727	0.606
NO. of spontaneous abortions*	-	2.26±0.527	-
The Student’s two-tailed t-test was used to statistically compare groups for each variable, unless otherwise denoted.*Data are given as mean ± standard deviation.
