# Supplementary material for: Hypomethylation of PRDM1 is associated with recurrent pregnancy loss
Source: J Cell Mol Med. 2020 Apr 29;24(12):7072–7. doi: 10.1111/jcmm.15335 (PMC7299696; doi:10.1111/jcmm.15335)
Supplement: Supplementary file 3 — Table S2 [file JCMM-24-7072-s003.xlsx]

## Sheet: Primers for qPCR
Table S2A Primers for realtime PCR
Gene ID	Forward	Reverse
NR4A2	TGGACCTCACCAACACTGAA	TAGTAAACCGACCCGGAGTG
ZFP36	TGGAGTGTCTTCCGAGGTTC	CGGCTTTGGCTACTTGCTT
TNC	TGGCATCGGAGAATGCCTTT	TCCGGTTCGGCTTCTGTAAC
RGS1	CCCTGGCTGAAGGGAATTA	TGCGCCTGGATAACTTTCAT
DUSP2	CCTGTGGAGGACAACCAGAT	CGCTGCTTAACGAAGTCAAA
IGFL2	GTGTCCAAGGGAAGTCATCG	GCCAAAGGAATCAAGACAGC
APOL1	ACAGCGGCTCCACTACAGAC	GACCCATCACATGACAACCA
JUN	GAGCGGACCTTATGGCTACA	CCGTTGCTGGACTGGATTAT
SLAMF7	GCCAGGCTTCATTTATGCAC	GGGCCGCATAGGTTCTTAAT
CCL4L2	GCTGTGGTAGGCAAGCAAGT	GGCTCATGGAGAAGCATCCA
SRGN	CGCTGCAATCCAGACAGTAA	CCTGTTCCATTTCCGTTAGG
FAR2P1	ATCAGAGGGAACGCAGTGTG	GGGCTAACACAGAGGGCAAT
54H7.4	AAACAGCCATGTTGCTCACA	AGGACGAGGTCAGAGCAGAA
TRIM22	GCTGTCCTGTGTGTCAGACC	CCTCGTTTATGCGGAATGTT
JUNB	TACACAGCTACGGGATACGG	GAAGAGGCGAGCTTGAGAGA
CYP24A1	AGGCCACGTTGAAGACTTGT	GTGACCATCATCCTCCCAAA
ZBP1	CGTCTTGTTTGACCTGCTTG	CTCTTGGCACACCAAAGGTT
RUNX1	GCCCATCGCTTTCAAGGT	TTCCACTTCGACCGACAAAC
ARID5A	AGCTGTTCACCTCCCAGAGA	TGACAGGCTTCAGCACCTC
IRF1	GTGAGCGCCTTGGTATGACT	AGGCGGGATGCCAATAATA
CEBPD	GGAGATGCAGCAGAAGTTGG	GGTATGGGTCGTTGCTGAGT
IL1B	TTGCTCAAGTGTCTGAAGCAG	AGCCATCATTTCACTGGCGA
IL32	TCTCTCGGCTGAGTATTTGTGC	CATGGCGGCCAAAAGTTCAA
GAPDH	GCACCGTCAAGGCTGAGAAC	GGATCTCGCTCCTGGAAGATG
ALPL	TACAAGCACTCCCACTTCATCTG	GCTCGAAGAGACCCAATAGGTAGT
CXCL8	CTGAGAGTGATTGAGAGTGG	ACAACCCTCTGCACCCAGTT
HLA-DQB1	GCATGGTAGAATTGTTTGGAGACATAT	CGATGTGACTTTCCAGAATGTTTG
C5AR1	GCCCAGGAGACCAGAACAT	TATCCACAGGGGTGTTGAGG
GADD45B	TGCATACGAGAGACTTGGTTGA	ATGGGTACAGAGCAACTTCAG
GPRC5A	TCTATGCCCCCTATTCCACA	TGCATTTGTCCCACTCTTCA
ANGPT4	CAAGAAAGGGCTAACGCCTC	GGCTTCGTTGCATTGGACA
PRDM1	TCCAGCACTGTGAGGTTTCA	TCAAACTCAGCCTCTGTCCA

## Sheet: Primer for BSP
Table S2B Primers for BSP
Primer	Sequence	Probe ID	Amplication (+strand, hg19)
PRDM1_F 1	5'-AGATAATATATGGAAGTGTAGGAAG-3'	cg25608130	chr6:106545475-106545700
PRDM1_R 1	5'-AAAACATAAAATTCCTACACTC-3'	cg19577529
PRDM1_F 2	5'-TTATTGTTTGTGTTAAAGGGA-3'	cg10573915	chr6:106545890-106546087
		cg11072009
PRDM1_R 2	5'-ATACCACCTTTACTTTAAACT-3'	cg02667677
		cg23778363
		cg24793124
PRDM1_F 3	5'-TGAGTGTATTTGTTATTTAGAAGT-3'	cg07331652	chr6:106546261-106546412
PRDM1_R 3	5'-AAAACTAACTAAAACACCAC-3'
ARID5A_F 1	5'-TATGAGTTTGTAGGTGATGTTTGGTT-3'	cg02425365	chr2:97203399-97203719
		cg11835668
		cg16825635
ARID5A_R 1	5'-ACACCACCATACATATAAACTCCC-3'	cg14174055
ARID5A_F 2	5'-TTGTATTTGTGTTTTGTTAGGGA-3'	cg19954537	chr2:97204233-97204502
ARID5A_R 2	5'-TAACAACCAACAAACACCACC-3'
