# Supplementary material for: Hypomethylation of PRDM1 is associated with recurrent pregnancy loss
Source: J Cell Mol Med. 2020 Apr 29;24(12):7072–7. doi: 10.1111/jcmm.15335 (PMC7299696; doi:10.1111/jcmm.15335)
Supplement: Supplementary file 4 — Table S3 [file JCMM-24-7072-s004.xlsx]

## Sheet: DMRlist
ID	Chr	start	end	DMR.strand	DMR.value	DMR.p.value
DMR_1	chr6	33130918	33144795	*	2.02419	0
DMR_10	chr6	32972047	32976131	*	2.82958	0
DMR_11	chr4	93224895	93227195	*	-4.61072	0
DMR_12	chr11	2889602	2891495	*	-2.40752	0
DMR_13	chr10	134598908	134602530	*	-2.37671	0
DMR_14	chr6	29585579	29594481	*	2.23111	0
DMR_15	chr18	55101965	55109254	*	-2.86879	0
DMR_16	chr14	101346180	101351197	*	2.4028	0
DMR_17	chr6	30038720	30042385	*	2.21298	0
DMR_18	chr2	223162587	223167617	*	-2.3643	0
DMR_19	chr9	4296611	4300432	*	-4.36327	0
DMR_2	chr14	37125768	37133714	*	-2.96824	0
DMR_20	chr13	112758379	112761844	*	-3.79033	0
DMR_21	chr7	27140797	27144854	*	2.5589	0
DMR_22	chr15	79381747	79383980	*	-3.20885	0
DMR_23	chr6	32811181	32812422	*	-2.60072	0
DMR_24	chr7	27182456	27184375	*	2.7453	0
DMR_25	chr6	29648161	29649807	*	3.73841	0
DMR_26	chr6	32728862	32732978	*	2.20273	0
DMR_27	chr4	154709378	154711183	*	-3.25249	0
DMR_28	chr2	63280376	63287082	*	-2.37875	0
DMR_29	chr15	76629771	76635638	*	-3.10328	0
DMR_3	chr6	32060681	32066582	*	1.61649	0
DMR_30	chr11	58909927	58912401	*	-2.59049	0
DMR_31	chr12	54446019	54448769	*	-2.95723	0
DMR_32	chr17	6898589	6902294	*	3.27468	0
DMR_33	chr1	119526060	119531122	*	-3.10013	0
DMR_34	chr14	85995726	86000477	*	-2.98009	0
DMR_35	chr6	31370532	31371967	*	-2.2751	0
DMR_36	chr14	36982905	36989588	*	-2.07853	0
DMR_37	chr16	66637701	66639593	*	-3.89413	0
DMR_38	chr7	93203695	93205295	*	-2.93725	0
DMR_39	chr8	99958470	99963657	*	-3.83617	0
DMR_4	chr2	66664345	66668012	*	-3.80485	0
DMR_40	chr6	31627225	31629199	*	-2.23367	0
DMR_41	chr12	54408091	54410819	*	-2.3985	0
DMR_42	chr6	30226874	30228160	*	-2.73422	0
DMR_43	chr6	33865066	33871907	*	2.27583	0
DMR_44	chr5	32710456	32714010	*	-2.83848	0
DMR_45	chr7	94284258	94285520	*	-2.12756	0
DMR_46	chr14	101524635	101528671	*	2.19815	0
DMR_47	chr15	93614970	93617301	*	-2.97233	0
DMR_48	chr5	2753746	2756320	*	-2.86886	0
DMR_49	chr17	41277847	41279022	*	2.86294	0
DMR_5	chr6	30126161	30132715	*	2.11322	0
DMR_50	chr14	101530537	101533127	*	2.15885	0
DMR_51	chr11	31832931	31834613	*	-2.92664	0
DMR_52	chr6	30181425	30182518	*	-2.66919	0
DMR_53	chr5	43017561	43020627	*	2.74931	0
DMR_54	chr19	42347699	42349472	*	2.70133	0
DMR_55	chr7	156794879	156799873	*	-2.69076	0
DMR_56	chr20	52224625	52225459	*	6.49133	0
DMR_6	chr10	118030848	118034031	*	-3.2401	0
DMR_7	chr15	96884100	96890648	*	-2.95832	0
DMR_8	chr14	101487756	101493361	*	2.18905	0
DMR_9	chr1	145437296	145441552	*	-4.1566	0
DMR_57	chr5	67583598	67586928	*	-3.69581	3.65e-06
DMR_58	chr7	43151828	43153950	*	-3.69004	3.65e-06
DMR_59	chr22	46448690	46451518	*	-3.48725	3.65e-06
DMR_60	chr1	60391699	60392933	*	-4.95917	3.65e-06
DMR_61	chr6	32185105	32191496	*	1.99369	3.65e-06
DMR_62	chr11	14993977	14995770	*	-2.02937	3.65e-06
DMR_63	chr1	111746277	111747497	*	-4.91449	3.65e-06
DMR_64	chr13	33000534	33002820	*	-4.65858	7.31e-06
DMR_65	chr4	174448084	174452835	*	-1.93148	7.31e-06
DMR_66	chr6	28956226	28956804	*	4.45632	7.31e-06
DMR_67	chr5	112072926	112073958	*	-4.38184	7.31e-06
DMR_68	chr3	9851172	9852352	*	-4.54116	7.31e-06
DMR_69	chr3	182816225	182818516	*	-4.52196	7.31e-06
DMR_70	chr2	171672156	171675145	*	-2.57495	7.31e-06
DMR_71	chr11	44086756	44088504	*	-4.62966	7.31e-06
DMR_72	chr8	25904511	25909599	*	-2.64789	7.31e-06
DMR_73	chr3	147110322	147116420	*	-2.45723	7.31e-06
DMR_74	chr10	119302540	119306659	*	-2.61059	7.31e-06
DMR_75	chr5	114937535	114938581	*	-3.28593	7.31e-06
DMR_76	chr12	16758267	16759793	*	-2.59257	7.31e-06
DMR_77	chr6	31782374	31783545	*	-2.37185	7.31e-06
DMR_78	chr5	58334676	58336072	*	-4.5387	7.31e-06
DMR_79	chr1	3566992	3569046	*	-2.26176	7.31e-06
DMR_80	chr2	186601423	186604132	*	3.31895	7.31e-06
DMR_81	chr11	45715471	45723330	*	2.51648	7.31e-06
DMR_82	chr10	28031957	28035208	*	-2.46657	7.31e-06
DMR_83	chr3	114069726	114070740	*	4.73266	7.31e-06
DMR_84	chr13	100640914	100644657	*	-2.41938	7.31e-06
DMR_85	chr12	6560162	6561547	*	-4.62047	7.31e-06
DMR_86	chr11	10562070	10563039	*	-4.4379	7.31e-06
DMR_87	chr7	134671024	134671987	*	-4.40784	7.31e-06
DMR_88	chr19	10304422	10306043	*	-4.46644	7.31e-06
DMR_89	chr4	165952509	165953306	*	5.06301	7.31e-06
DMR_90	chr5	127872037	127872329	*	6.98656	7.31e-06
DMR_91	chr6	106957384	106960600	*	-4.14844	1.1e-05
DMR_92	chr11	89223981	89225042	*	-4.17242	1.1e-05
DMR_93	chr16	51183473	51185459	*	-2.30754	1.1e-05
DMR_94	chr3	35719509	35724289	*	2.5773	1.1e-05
DMR_95	chr14	101518520	101522431	*	2.33935	1.1e-05
DMR_96	chr13	113698408	113702436	*	2.33911	1.1e-05
DMR_97	chr11	110299159	110299881	*	10.0938	1.1e-05
DMR_100	chr12	65218019	65220152	*	-3.93579	1.46e-05
DMR_101	chr5	95066236	95068252	*	-3.89752	1.46e-05
DMR_102	chr6	32134694	32135396	*	2.56516	1.46e-05
DMR_103	chr7	95025407	95027751	*	2.56388	1.46e-05
DMR_104	chr3	138657666	138665006	*	-2.50173	1.46e-05
DMR_105	chr2	45165499	45170725	*	-2.39721	1.46e-05
DMR_106	chr6	29570707	29575145	*	2.04825	1.46e-05
DMR_107	chr15	33602758	33604133	*	-4.30689	1.46e-05
DMR_108	chr3	49314155	49315017	*	-4.29842	1.46e-05
DMR_109	chr19	47216767	47218745	*	-4.28801	1.46e-05
DMR_110	chr8	25897201	25902400	*	-2.50516	1.46e-05
DMR_111	chr6	29424788	29431410	*	2.47931	1.46e-05
DMR_112	chr2	45159663	45163442	*	-2.35937	1.46e-05
DMR_113	chr11	2481370	2482929	*	2.36254	1.46e-05
DMR_114	chr15	37109747	37110854	*	5.33361	1.46e-05
DMR_115	chr11	94278407	94279068	*	5.32672	1.46e-05
DMR_116	chr3	109034944	109036102	*	5.30109	1.46e-05
DMR_117	chr3	196729602	196730609	*	-5.29215	1.46e-05
DMR_118	chr11	82997624	82998450	*	5.42058	1.46e-05
DMR_98	chr2	53994269	53995622	*	-4.31758	1.46e-05
DMR_99	chr11	14912010	14914012	*	-3.97465	1.46e-05
DMR_119	chr6	167275395	167276650	*	-4.1912	1.83e-05
DMR_120	chr14	101512161	101515879	*	2.29472	1.83e-05
DMR_123	chr12	15474813	15476085	*	-4.73113	1.83e-05
DMR_121	chr14	95233665	95236879	*	-2.32907	2.19e-05
DMR_122	chr17	46799640	46801314	*	-2.30927	2.19e-05
DMR_124	chr12	120031137	120033862	*	-4.16392	2.19e-05
DMR_125	chr20	52789646	52791541	*	-4.13175	2.19e-05
DMR_126	chr7	27163820	27170717	*	1.80638	2.19e-05
DMR_127	chr14	101505130	101510502	*	1.86219	2.56e-05
DMR_130	chr1	180201206	180205157	*	-2.96396	2.56e-05
DMR_138	chr9	36258114	36258971	*	-4.33571	2.56e-05
DMR_140	chr19	49132858	49134105	*	5.19906	2.56e-05
DMR_141	chr2	242805838	242806119	*	-5.18763	2.56e-05
DMR_128	chr13	45008447	45011471	*	-2.2403	2.92e-05
DMR_129	chr12	22486437	22488796	*	-3.91245	2.92e-05
DMR_131	chr5	63801660	63802993	*	-3.88936	2.92e-05
DMR_142	chr7	24323128	24325371	*	-3.43264	2.92e-05
DMR_143	chr15	64673455	64674723	*	-4.28587	2.92e-05
DMR_145	chr3	192126165	192127991	*	-4.255	2.92e-05
DMR_149	chr8	119964037	119964729	*	-4.21827	2.92e-05
DMR_150	chr22	37417166	37419062	*	-5.04887	3.29e-05
DMR_151	chr12	63025490	63026424	*	-5.06016	3.29e-05
DMR_152	chr5	91988	92385	*	-4.97843	3.29e-05
DMR_153	chr1	213189641	213190571	*	5.04767	3.29e-05
DMR_154	chr15	69221572	69222592	*	5.14158	3.29e-05
DMR_155	chr17	77923275	77926436	*	2.99946	3.29e-05
DMR_156	chr7	121943990	121946871	*	-2.14762	3.29e-05
DMR_158	chr6	32120584	32121475	*	1.74292	3.29e-05
DMR_160	chr11	109963246	109965774	*	-4.17189	3.29e-05
DMR_162	chr5	23506738	23507752	*	4.17696	3.29e-05
DMR_163	chr6	105403577	105405275	*	-4.16707	3.29e-05
DMR_164	chr7	25608305	25610231	*	4.16625	3.29e-05
DMR_167	chr19	12444381	12445022	*	-4.84185	3.29e-05
DMR_168	chr3	128336483	128337549	*	-4.8044	3.29e-05
DMR_169	chr9	37800484	37801319	*	-4.76541	3.29e-05
DMR_170	chr21	26933850	26934885	*	-4.74557	3.29e-05
DMR_132	chr5	170738059	170740937	*	-4.00846	3.65e-05
DMR_157	chr16	14164020	14164342	*	-26.3491	3.65e-05
DMR_165	chr21	39493199	39493878	*	4.1431	3.65e-05
DMR_177	chr1	167599213	167599830	*	-4.44446	3.65e-05
DMR_133	chr15	93197833	93199536	*	-3.9458	4.02e-05
DMR_134	chr3	11684062	11685729	*	-3.94021	4.02e-05
DMR_135	chr1	92414221	92416320	*	3.92835	4.02e-05
DMR_136	chr4	187065336	187066505	*	-3.83613	4.02e-05
DMR_137	chr7	12609818	12610833	*	-3.82952	4.02e-05
DMR_139	chr10	102994605	102998081	*	-2.27793	4.02e-05
DMR_159	chr6	101844626	101848236	*	2.18863	4.02e-05
DMR_171	chr12	93707765	93709086	*	4.87836	4.02e-05
DMR_172	chr11	459900	460914	*	4.86769	4.02e-05
DMR_173	chr10	35080979	35082070	*	4.97251	4.02e-05
DMR_174	chr8	86157364	86158305	*	-3.79918	4.02e-05
DMR_180	chr1	197879380	197884134	*	-2.16158	4.02e-05
DMR_148	chr2	177012117	177015125	*	2.24837	4.38e-05
DMR_161	chr19	12476027	12477259	*	-4.07519	4.38e-05
DMR_178	chr7	86415687	86416314	*	4.84828	4.38e-05
DMR_179	chr11	19366443	19368277	*	-3.78341	4.38e-05
DMR_185	chr8	107459398	107460168	*	4.38446	4.38e-05
DMR_144	chr17	6945510	6947464	*	-3.94538	4.75e-05
DMR_146	chr12	123258554	123259789	*	-3.87186	4.75e-05
DMR_147	chr6	74103959	74105065	*	3.807	4.75e-05
DMR_166	chr7	2854512	2855759	*	4.06568	4.75e-05
DMR_186	chr20	34638023	34639324	*	-4.81737	4.75e-05
DMR_187	chr11	64937060	64937741	*	4.69646	4.75e-05
DMR_191	chr10	126135810	126140141	*	-3.30225	4.75e-05
DMR_195	chr22	46440394	46442103	*	-4.18312	4.75e-05
DMR_188	chr9	130341161	130342105	*	-4.53484	5.11e-05
DMR_196	chr19	33182179	33183187	*	-4.52192	5.11e-05
DMR_197	chr11	68451699	68452097	*	-4.48636	5.11e-05
DMR_207	chr20	57426138	57427443	*	-1.46745	5.11e-05
DMR_214	chr4	55991202	55991683	*	-6.98055	5.11e-05
DMR_175	chr16	68572892	68573971	*	-3.98432	5.48e-05
DMR_192	chr2	177000834	177004998	*	-2.63845	5.48e-05
DMR_198	chr3	16924563	16925708	*	4.48026	5.48e-05
DMR_199	chr15	99394591	99396022	*	-4.52986	5.48e-05
DMR_201	chr14	83108852	83109010	*	4.81746	5.48e-05
DMR_176	chr1	114695252	114697582	*	-2.19261	5.85e-05
DMR_181	chr5	169659406	169660328	*	3.7981	5.85e-05
DMR_189	chr14	59100177	59101719	*	4.57398	5.85e-05
DMR_190	chr3	159944224	159944518	*	-4.55333	5.85e-05
DMR_202	chr2	150444762	150445519	*	4.74217	5.85e-05
DMR_203	chr2	75784752	75786714	*	4.65477	5.85e-05
DMR_204	chr8	54935605	54936189	*	4.62143	5.85e-05
DMR_205	chr10	122740981	122741763	*	4.61175	5.85e-05
DMR_212	chr14	34599406	34600907	*	4.37179	5.85e-05
DMR_215	chr1	150253842	150255503	*	-3.71138	5.85e-05
DMR_218	chr16	2286287	2289978	*	2.07262	5.85e-05
DMR_223	chr8	11659727	11660968	*	-3.14495	5.85e-05
DMR_200	chr16	30103528	30104042	*	-4.45568	6.21e-05
DMR_206	chr14	69263302	69264333	*	4.5918	6.21e-05
DMR_221	chr11	65194933	65198137	*	-3.69728	6.21e-05
DMR_222	chr7	132260175	132262675	*	-3.69367	6.21e-05
DMR_245	chr6	30649909	30653549	*	-1.96064	6.21e-05
DMR_182	chr1	6684919	6685996	*	-3.83531	6.58e-05
DMR_183	chr6	74079013	74080023	*	3.90995	6.58e-05
DMR_184	chr19	17757634	17760371	*	3.90294	6.58e-05
DMR_209	chr7	48493792	48495333	*	4.10721	6.58e-05
DMR_210	chr15	48009928	48011466	*	-4.10199	6.58e-05
DMR_211	chr6	74063014	74064865	*	4.08667	6.58e-05
DMR_229	chr2	202122309	202125310	*	-3.13182	6.58e-05
DMR_230	chr6	73329988	73333620	*	-2.0539	6.58e-05
DMR_241	chr11	9112214	9115107	*	-3.22176	6.58e-05
DMR_193	chr7	127670993	127673038	*	-3.76911	6.94e-05
DMR_194	chr11	115630531	115631600	*	-3.76804	6.94e-05
DMR_208	chr8	144659627	144661051	*	-3.73556	6.94e-05
DMR_227	chr7	106300098	106301805	*	-4.28723	6.94e-05
DMR_228	chr12	19556544	19557343	*	4.26696	6.94e-05
DMR_238	chr3	52856707	52857612	*	6.24804	6.94e-05
DMR_240	chr15	74493640	74496040	*	3.06173	6.94e-05
DMR_253	chr11	34534480	34536181	*	3.1862	6.94e-05
DMR_254	chr4	109087912	109089890	*	-3.1848	6.94e-05
DMR_213	chr16	56666023	56666428	*	-4.40004	7.31e-05
DMR_226	chr7	134930779	134932580	*	4.04937	7.31e-05
DMR_233	chr5	137224723	137225509	*	4.18981	7.31e-05
DMR_234	chr1	217262889	217263507	*	-4.18808	7.31e-05
DMR_239	chr3	105085991	105088546	*	-3.62705	7.31e-05
DMR_257	chr8	102503892	102507837	*	2.03775	7.31e-05
DMR_219	chr11	27492378	27493097	*	4.36936	7.67e-05
DMR_242	chr14	24563095	24564438	*	-3.63533	7.67e-05
DMR_243	chr11	614521	616112	*	-3.57051	7.67e-05
DMR_244	chr12	7260403	7261710	*	-3.55008	7.67e-05
DMR_295	chr5	1083885	1089021	*	1.95329	7.67e-05
DMR_216	chr17	259713	260589	*	-3.74409	8.04e-05
DMR_217	chr1	220921184	220922217	*	-3.71734	8.04e-05
DMR_235	chr14	24422368	24423199	*	-4.13695	8.04e-05
DMR_286	chr8	65488308	65492727	*	-1.51491	8.04e-05
DMR_294	chr2	133426129	133428652	*	-3.15302	8.04e-05
DMR_220	chr12	51786038	51786802	*	4.4013	8.4e-05
DMR_225	chr10	118890977	118894615	*	-2.14201	8.4e-05
DMR_232	chr7	16566101	16566884	*	3.99525	8.4e-05
DMR_278	chr15	53095823	53098554	*	-3.02743	8.77e-05
DMR_279	chr17	36103036	36106025	*	-2.99568	8.77e-05
DMR_280	chr10	8096991	8102210	*	2.94273	8.77e-05
DMR_282	chr10	79396584	79398475	*	-2.64956	8.77e-05
DMR_284	chr12	53693054	53694132	*	-2.63824	8.77e-05
DMR_231	chr6	127439539	127441704	*	-2.33541	9.13e-05
DMR_247	chr17	37307524	37308278	*	-4.12595	9.13e-05
DMR_248	chr1	234365540	234367586	*	4.21821	9.13e-05
DMR_276	chr19	40324187	40325155	*	-3.48088	9.13e-05
DMR_277	chr10	65224441	65226682	*	-3.47372	9.13e-05
DMR_224	chr4	111531926	111533951	*	-3.69225	9.5e-05
DMR_236	chr8	8559094	8559999	*	-4.30918	9.5e-05
DMR_258	chr9	91605035	91606128	*	3.96117	9.5e-05
DMR_297	chr1	75593804	75597887	*	-1.98518	9.5e-05
DMR_246	chr8	24812784	24815371	*	-2.30844	9.86e-05
DMR_249	chr4	980424	981041	*	-4.18761	9.86e-05
DMR_250	chr17	21190370	21192412	*	-4.17548	9.86e-05
DMR_255	chr10	11206503	11207969	*	-3.64189	9.86e-05
DMR_256	chr11	117666872	117668161	*	-3.63727	9.86e-05
DMR_259	chr7	11871535	11872073	*	-4.05994	9.86e-05
DMR_266	chr3	50274625	50276265	*	-3.8897	9.86e-05
DMR_281	chr12	81471194	81472177	*	-3.44008	9.86e-05
DMR_300	chr22	19709548	19712623	*	2.88423	9.86e-05
DMR_237	chr4	164088478	164088867	*	4.31606	0.00010229
DMR_267	chr1	19614851	19615702	*	-4.04625	0.00010229
DMR_302	chr18	74961463	74963807	*	-1.97495	0.00010229
DMR_303	chr12	125349072	125349215	*	18.0359	0.00010229
DMR_316	chr17	14206572	14209343	*	3.07255	0.00010229
DMR_287	chr17	77772001	77774124	*	-3.76014	0.000105943
DMR_288	chr4	48908469	48909146	*	-3.75961	0.000105943
DMR_291	chr1	226926808	226927663	*	-3.8235	0.000105943
DMR_260	chr15	89911148	89912325	*	-4.26098	0.000109596
DMR_283	chr6	28583655	28584464	*	3.58305	0.000109596
DMR_285	chr9	34988588	34990398	*	-3.54208	0.000109596
DMR_290	chr3	48631834	48633144	*	-3.75997	0.000109596
DMR_301	chr3	25468324	25470113	*	-3.41339	0.000109596
DMR_251	chr12	131355340	131355834	*	4.32946	0.000113249
DMR_252	chr6	53883681	53883888	*	4.31539	0.000113249
DMR_261	chr4	656994	658058	*	-4.25484	0.000113249
DMR_262	chr6	52858459	52859375	*	4.239	0.000113249
DMR_298	chr6	166399986	166402753	*	-2.07646	0.000113249
DMR_268	chr6	132271361	132272342	*	-4.23529	0.000116903
DMR_334	chr12	63543292	63545956	*	-3.05388	0.000116903
DMR_263	chr13	95655083	95655579	*	-4.25641	0.000120556
DMR_264	chr10	128993810	128995478	*	-3.60392	0.000120556
DMR_265	chr2	229045020	229046785	*	-3.59648	0.000120556
DMR_269	chr8	10192151	10192619	*	-4.21176	0.000120556
DMR_331	chr7	76023249	76023325	*	-15.4613	0.000120556
DMR_365	chr1	91189450	91193193	*	-1.78511	0.000120556
DMR_270	chr6	29924067	29924475	*	4.19669	0.000124209
DMR_289	chr11	2292751	2293665	*	2.20608	0.000124209
DMR_275	chr21	42732441	42733433	*	4.26676	0.000127862
DMR_272	chr12	53343514	53344791	*	4.17572	0.000131515
DMR_304	chr2	42067938	42068648	*	-3.93785	0.000131515
DMR_271	chr1	19665070	19665757	*	4.16385	0.000135169
DMR_273	chr7	138347530	138348023	*	4.19143	0.000135169
DMR_274	chr10	81890160	81891666	*	4.18994	0.000135169
DMR_313	chr5	102898223	102898733	*	-3.92365	0.000135169
DMR_330	chr20	57463455	57465125	*	1.3087	0.000135169
DMR_335	chr6	46654532	46658344	*	2.67515	0.000135169
DMR_369	chr6	16762578	16762984	*	-5.24622	0.000135169
DMR_320	chr16	48399731	48400563	*	-3.72352	0.000138822
DMR_351	chr22	38479099	38481165	*	2.95693	0.000138822
DMR_312	chr11	3187362	3188566	*	2.16064	0.000142475
DMR_380	chr11	108369884	108370607	*	5.18493	0.000142475
DMR_292	chr11	119075448	119076323	*	4.19813	0.000146128
DMR_321	chr12	40019759	40020078	*	3.84149	0.000146128
DMR_322	chr20	50418952	50419348	*	3.83245	0.000146128
DMR_323	chr17	750241	752498	*	-3.83072	0.000146128
DMR_336	chr11	124734747	124737554	*	-2.65478	0.000146128
DMR_359	chr6	166580460	166582585	*	-2.92525	0.000146128
DMR_360	chr6	32362318	32365528	*	2.924	0.000146128
DMR_305	chr5	148960831	148961536	*	-4.05029	0.000153435
DMR_349	chr5	75378102	75381070	*	-3.22094	0.000153435
DMR_350	chr17	72855588	72858108	*	-3.21021	0.000153435
DMR_362	chr11	126272964	126276592	*	2.46931	0.000153435
DMR_363	chr5	134362967	134367099	*	-2.46608	0.000153435
DMR_328	chr8	1101471	1107269	*	2.10411	0.000157088
DMR_329	chr6	53530503	53531701	*	3.69469	0.000157088
DMR_293	chr16	69457218	69457652	*	4.15844	0.000160741
DMR_296	chr11	62211788	62212431	*	-4.13833	0.000160741
DMR_314	chr6	84140564	84141084	*	-4.0344	0.000160741
DMR_381	chr12	51717674	51721161	*	2.86465	0.000160741
DMR_431	chr12	114840854	114844265	*	-1.70487	0.000160741
DMR_361	chr17	42091713	42092631	*	3.25578	0.000164394
DMR_374	chr8	11057947	11059415	*	-3.17193	0.000168048
DMR_375	chr12	25055108	25056500	*	-3.1702	0.000168048
DMR_306	chr7	157361396	157362094	*	-4.11351	0.000171701
DMR_317	chr3	152016594	152017293	*	-3.98036	0.000171701
DMR_366	chr2	145273297	145276400	*	-2.09549	0.000171701
DMR_327	chr14	52734156	52735840	*	-3.39375	0.000175354
DMR_352	chr14	58332116	58333384	*	-3.66401	0.000175354
DMR_370	chr5	153850878	153856213	*	-2.56588	0.000175354
DMR_307	chr2	47126073	47126452	*	4.10988	0.000179007
DMR_353	chr5	78985425	78986160	*	3.66124	0.000179007
DMR_299	chr8	38757532	38757859	*	4.12078	0.00018266
DMR_324	chr4	154605087	154606177	*	-3.942	0.00018266
DMR_396	chr15	45404157	45406939	*	-2.41177	0.00018266
DMR_406	chr7	155249133	155252796	*	-2.39653	0.000186314
DMR_308	chr11	268923	269468	*	-4.07974	0.000189967
DMR_309	chr1	229475308	229476579	*	4.1144	0.000189967
DMR_325	chr5	138713750	138714339	*	4.06355	0.000189967
DMR_337	chr17	77903985	77905866	*	-3.90381	0.000189967
DMR_338	chr6	106545531	106546323	*	-3.89082	0.000189967
DMR_339	chr2	43450965	43452838	*	-3.88599	0.000189967
DMR_376	chr7	96641205	96643686	*	-2.5384	0.000189967
DMR_378	chr5	66124167	66124801	*	-3.73117	0.000189967
DMR_429	chr12	15037755	15039025	*	-4.77733	0.000189967
DMR_311	chr3	70048832	70048926	*	4.13565	0.00019362
DMR_382	chr15	26873818	26875029	*	3.72443	0.00019362
DMR_430	chr1	205742922	205743515	*	4.75521	0.00019362
DMR_344	chr17	80797881	80798706	*	3.37115	0.000197273
DMR_346	chr8	134261007	134263111	*	3.86425	0.000197273
DMR_413	chr2	27484942	27488313	*	-2.71769	0.000197273
DMR_332	chr6	1624720	1625756	*	-4.0518	0.000200926
DMR_354	chr8	55532912	55534103	*	3.84916	0.000200926
DMR_355	chr20	47896448	47897451	*	3.82745	0.000200926
DMR_377	chr10	115998132	115999708	*	-3.54339	0.000200926
DMR_404	chr15	89147360	89149030	*	-3.18502	0.000200926
DMR_310	chr2	7017571	7018153	*	-4.08471	0.00020458
DMR_315	chr11	17372362	17372745	*	4.11867	0.00020458
DMR_412	chr4	48987791	48989713	*	-3.17837	0.00020458
DMR_414	chr10	102893925	102896869	*	-2.66956	0.00020458
DMR_423	chr7	157409918	157415538	*	2.34178	0.00020458
DMR_435	chr13	112212213	112212266	*	-4.64701	0.00020458
DMR_436	chr5	171616388	171616574	*	4.61958	0.00020458
DMR_340	chr22	33195343	33196103	*	4.03617	0.000208233
DMR_408	chr13	102568345	102570482	*	-3.7053	0.000208233
DMR_460	chr4	4860431	4863356	*	-1.68462	0.000208233
DMR_318	chr2	21023387	21023915	*	4.06895	0.000211886
DMR_371	chr20	61583686	61584248	*	-3.81127	0.000211886
DMR_386	chr19	13616871	13617970	*	-3.52142	0.000211886
DMR_387	chr5	176056414	176057996	*	-3.52078	0.000211886
DMR_388	chr16	30596419	30597827	*	-3.51811	0.000211886
DMR_326	chr2	27958142	27958712	*	-4.05925	0.000215539
DMR_333	chr2	223185665	223187519	*	4.04011	0.000215539
DMR_389	chr6	50817157	50819054	*	-3.51584	0.000215539
DMR_415	chr15	98503376	98505199	*	-2.65632	0.000215539
DMR_457	chr17	72206742	72207595	*	4.59178	0.000215539
DMR_341	chr1	216366985	216367640	*	4.02507	0.000219192
DMR_364	chr2	51253484	51256146	*	3.3203	0.000219192
DMR_319	chr3	36902435	36902745	*	4.09281	0.000222846
DMR_345	chr5	138860810	138862487	*	-3.37328	0.000222846
DMR_401	chr19	14196219	14197331	*	3.74355	0.000222846
DMR_402	chr10	81966886	81967666	*	3.74004	0.000222846
DMR_409	chr4	155661052	155662515	*	3.69094	0.000222846
DMR_416	chr14	24779269	24780926	*	-2.64527	0.000222846
DMR_537	chr16	31008960	31009035	*	-11.9448	0.000222846
DMR_356	chr14	54423433	54424149	*	3.97433	0.000226499
DMR_383	chr22	38243770	38244902	*	3.79904	0.000226499
DMR_447	chr17	33814163	33815523	*	-3.12991	0.000233805
DMR_448	chr4	81117016	81119473	*	3.12894	0.000233805
DMR_482	chr17	37761216	37764802	*	-1.68487	0.000233805
DMR_484	chr7	79762956	79763240	*	4.51339	0.000233805
DMR_357	chr8	97339538	97340620	*	3.95501	0.000237459
DMR_358	chr6	17988404	17988937	*	-3.94926	0.000237459
DMR_398	chr8	52320263	52322171	*	3.50605	0.000237459
DMR_485	chr10	80827779	80827823	*	-4.50447	0.000237459
DMR_486	chr1	231174153	231174350	*	4.48621	0.000237459
DMR_487	chr4	2011724	2011877	*	-4.47565	0.000237459
DMR_488	chr12	66564266	66565224	*	4.46946	0.000237459
DMR_397	chr12	14720805	14722220	*	3.48657	0.000241112
DMR_425	chr16	31469310	31469983	*	-3.67049	0.000241112
DMR_342	chr6	10381196	10382103	*	-4.01435	0.000244765
DMR_343	chr2	110372875	110373776	*	4.00799	0.000244765
DMR_399	chr7	751009	752602	*	-3.49544	0.000244765
DMR_405	chr2	228735290	228737243	*	3.29234	0.000244765
DMR_348	chr20	48809539	48811117	*	4.05804	0.000248418
DMR_433	chr9	140008784	140010214	*	-3.71385	0.000248418
DMR_347	chr12	10324843	10325287	*	3.98037	0.000252071
DMR_490	chr2	105857780	105859806	*	2.38753	0.000252071
DMR_390	chr5	72528111	72529127	*	-3.88831	0.000255725
DMR_400	chr6	43021181	43022109	*	-3.4788	0.000255725
DMR_434	chr10	99789577	99790910	*	-3.70313	0.000255725
DMR_410	chr2	60762929	60764101	*	3.76956	0.000259378
DMR_437	chr17	1958851	1962627	*	-2.59921	0.000259378
DMR_491	chr11	794433	797147	*	-2.36711	0.000259378
DMR_368	chr16	88450241	88450566	*	-4.02622	0.000263031
DMR_379	chr7	29605237	29606349	*	-3.90898	0.000263031
DMR_407	chr18	12092942	12094056	*	3.47077	0.000263031
DMR_449	chr6	152128258	152129036	*	-2.59402	0.000263031
DMR_489	chr8	38830814	38832728	*	3.06193	0.000263031
DMR_553	chr12	58012601	58013687	*	2.25557	0.000263031
DMR_385	chr7	116962950	116964841	*	-3.29501	0.000266684
DMR_462	chr2	45511	47452	*	-2.98325	0.000266684
DMR_418	chr15	45314789	45315642	*	-3.43007	0.000270337
DMR_432	chr6	10421372	10422874	*	-3.6296	0.000270337
DMR_422	chr10	15760947	15762318	*	-3.19749	0.000273991
DMR_367	chr14	36790242	36790945	*	3.93312	0.000277644
DMR_441	chr4	126237325	126238422	*	-3.68615	0.000277644
DMR_442	chr1	181286640	181287967	*	-3.68461	0.000277644
DMR_496	chr11	118780196	118783123	*	2.96262	0.000277644
DMR_504	chr16	54963754	54966471	*	-2.33091	0.000277644
DMR_372	chr17	8384595	8385773	*	3.92514	0.000281297
DMR_424	chr4	5709858	5710767	*	-3.41809	0.000281297
DMR_440	chr4	80246713	80247628	*	3.58735	0.000281297
DMR_452	chr1	159823687	159825049	*	-3.67674	0.000281297
DMR_497	chr4	20253922	20255985	*	-2.94669	0.000281297
DMR_514	chr1	165323896	165326082	*	-2.319	0.000281297
DMR_403	chr7	65878503	65879115	*	-3.87072	0.00028495
DMR_453	chr2	161127261	161128446	*	3.67038	0.00028495
DMR_515	chr6	31733799	31735474	*	2.31641	0.00028495
DMR_443	chr18	2906032	2907472	*	-3.74607	0.000288603
DMR_450	chr11	132812991	132814206	*	-3.57003	0.000288603
DMR_373	chr4	154678077	154680314	*	3.96891	0.000292257
DMR_391	chr21	47717406	47718080	*	-3.89689	0.000292257
DMR_417	chr17	33700513	33701776	*	-3.23076	0.000292257
DMR_419	chr9	74764261	74764766	*	-3.829	0.000292257
DMR_420	chr2	208635637	208636363	*	3.82767	0.000292257
DMR_451	chr11	15136059	15136688	*	-3.56007	0.000292257
DMR_454	chr12	54337929	54339653	*	-3.65418	0.000292257
DMR_463	chr1	3350440	3354467	*	2.53193	0.000292257
DMR_392	chr10	126850823	126852051	*	3.88511	0.00029591
DMR_455	chr11	84431163	84432312	*	-3.73896	0.00029591
DMR_458	chr2	30142990	30144940	*	-3.18512	0.00029591
DMR_470	chr11	110581434	110583945	*	-1.80208	0.00029591
DMR_428	chr11	22454152	22454661	*	-3.82019	0.000299563
DMR_438	chr17	4688569	4689893	*	-3.39818	0.000299563
DMR_459	chr15	23809945	23812334	*	3.17747	0.000299563
DMR_426	chr9	139795523	139797211	*	-3.8028	0.000303216
DMR_427	chr1	46632363	46633153	*	-3.79763	0.000303216
DMR_439	chr20	49307441	49308830	*	-3.39122	0.000303216
DMR_384	chr10	70288128	70289077	*	3.92227	0.000310523
DMR_411	chr7	38671643	38672197	*	3.85352	0.000310523
DMR_476	chr10	114135054	114136073	*	-3.72801	0.000310523
DMR_477	chr12	30975326	30976016	*	-3.7235	0.000310523
DMR_478	chr22	37212454	37213466	*	-3.72018	0.000310523
DMR_393	chr19	30432102	30432160	*	3.90419	0.000314176
DMR_394	chr2	8816608	8817010	*	-3.90029	0.000314176
DMR_395	chr4	101110248	101111037	*	3.90026	0.000314176
DMR_576	chr12	82152229	82153410	*	-2.27281	0.000317829
DMR_718	chr8	22855652	22855745	*	-10.3877	0.000317829
DMR_464	chr5	78405894	78407683	*	3.38362	0.000321482
DMR_465	chr4	54457645	54459009	*	3.38328	0.000321482
DMR_466	chr17	36996237	36998108	*	3.3799	0.000321482
DMR_551	chr6	32825040	32827593	*	2.98688	0.000321482
DMR_552	chr2	287072	289731	*	-2.97574	0.000325136
DMR_467	chr1	21615863	21617504	*	-3.36244	0.000332442
DMR_421	chr5	22854640	22854718	*	3.8688	0.000336095
DMR_758	chr6	43445942	43446221	*	-10.219	0.000336095
DMR_471	chr19	58220080	58220955	*	-3.37112	0.000339748
DMR_468	chr4	128650828	128651936	*	3.34541	0.000343402
DMR_472	chr10	43724742	43725741	*	-3.36299	0.000343402
DMR_519	chr4	151500192	151501806	*	3.59573	0.000343402
DMR_557	chr16	28224134	28224204	*	4.23068	0.000343402
DMR_493	chr2	98351009	98352002	*	3.68726	0.000347055
DMR_558	chr19	49199965	49200180	*	-4.22047	0.000347055
DMR_559	chr3	14690959	14691791	*	4.21215	0.000347055
DMR_596	chr18	35146227	35147826	*	-2.13979	0.000347055
DMR_479	chr1	8013974	8015485	*	-3.7577	0.000350708
DMR_480	chr10	43428471	43429459	*	-3.75438	0.000350708
DMR_628	chr4	166793622	166795622	*	-2.23816	0.000350708
DMR_469	chr3	186078847	186080359	*	-3.32335	0.000354361
DMR_560	chr16	87669476	87670080	*	-4.19012	0.000354361
DMR_473	chr11	61521905	61523045	*	3.33732	0.000361668
DMR_492	chr10	63808748	63809170	*	3.15408	0.000361668
DMR_501	chr16	30075088	30075547	*	-3.66575	0.000361668
DMR_561	chr22	32808764	32808990	*	4.1803	0.000361668
DMR_444	chr13	49792767	49793170	*	3.81233	0.000365321
DMR_474	chr17	48546118	48547118	*	-3.32339	0.000365321
DMR_475	chr2	219646114	219647360	*	-3.32107	0.000365321
DMR_531	chr3	10546830	10547584	*	-3.54444	0.000365321
DMR_499	chr21	42797847	42798747	*	-3.47682	0.000372627
DMR_523	chr5	180017195	180018735	*	-3.08163	0.000372627
DMR_577	chr2	80530431	80531907	*	-2.37598	0.000372627
DMR_498	chr7	150497157	150498205	*	-3.29891	0.00037628
DMR_513	chr3	53529174	53530075	*	-3.64724	0.00037628
DMR_524	chr12	103889042	103890083	*	-3.07029	0.00037628
DMR_594	chr21	33783773	33785063	*	-2.90316	0.000379934
DMR_627	chr6	29273202	29275337	*	2.78085	0.000379934
DMR_656	chr5	118689955	118691794	*	2.1016	0.000379934
DMR_445	chr3	187389127	187389654	*	3.79958	0.000383587
DMR_446	chr7	129912393	129912803	*	3.79672	0.000383587
DMR_505	chr7	135412196	135414087	*	3.29129	0.000383587
DMR_582	chr19	13133825	13136168	*	-2.35684	0.00038724
DMR_520	chr17	19620768	19622606	*	3.73109	0.000390893
DMR_483	chr4	46390730	46392657	*	-1.81575	0.000394546
DMR_500	chr19	19050971	19051482	*	-3.44413	0.000394546
DMR_506	chr12	52280975	52282204	*	3.27622	0.000394546
DMR_521	chr9	114557067	114557814	*	3.72596	0.000394546
DMR_532	chr10	90344020	90346597	*	3.63292	0.000394546
DMR_595	chr11	46353999	46355137	*	-2.88495	0.000394546
DMR_525	chr3	50377755	50379032	*	-3.11365	0.0003982
DMR_526	chr1	64668350	64669599	*	3.10976	0.0003982
DMR_535	chr4	144621270	144622313	*	-3.51737	0.0003982
DMR_536	chr8	125984927	125985883	*	-3.62096	0.0003982
DMR_456	chr17	38859934	38860097	*	3.78779	0.000401853
DMR_527	chr17	75368902	75370284	*	-3.10422	0.000401853
DMR_635	chr1	177133536	177134454	*	-2.76871	0.000401853
DMR_663	chr1	2984470	2987347	*	-2.09056	0.000401853
DMR_502	chr10	115860606	115861322	*	-3.73709	0.000405506
DMR_512	chr13	36787885	36789081	*	3.43438	0.000405506
DMR_554	chr1	166958111	166959089	*	3.04525	0.000405506
DMR_481	chr18	21978109	21978468	*	3.75755	0.000409159
DMR_508	chr1	201475451	201476775	*	-1.79499	0.000409159
DMR_518	chr2	196933266	196933852	*	-3.42094	0.000409159
DMR_579	chr7	99103686	99103821	*	4.13402	0.000409159
DMR_881	chr7	2551966	2551996	*	9.42558	0.000409159
DMR_530	chr1	209848306	209849445	*	-3.41994	0.000412813
DMR_538	chr16	30816719	30817443	*	-3.71603	0.000412813
DMR_597	chr9	87283789	87285701	*	-2.32295	0.000412813
DMR_507	chr6	151646300	151647133	*	-3.26927	0.000416466
DMR_533	chr11	45742303	45744972	*	3.08792	0.000420119
DMR_461	chr19	42827690	42829042	*	-3.77736	0.000423772
DMR_494	chr2	201829094	201829669	*	3.74967	0.000423772
DMR_495	chr18	712894	713205	*	3.74911	0.000423772
DMR_683	chr12	106974935	106976843	*	-2.07509	0.000423772
DMR_511	chr3	147127898	147132559	*	-1.75957	0.000427425
DMR_555	chr11	20043971	20044639	*	3.58335	0.000427425
DMR_534	chr11	131780094	131781260	*	-3.07195	0.000431079
DMR_655	chr7	27146237	27150598	*	2.73107	0.000431079
DMR_509	chr1	76261602	76262984	*	3.23298	0.000434732
DMR_510	chr22	37171845	37172713	*	-3.22967	0.000434732
DMR_662	chr7	96650171	96652153	*	2.82668	0.000434732
DMR_689	chr12	130933962	130938161	*	2.13839	0.000434732
DMR_516	chr10	125650957	125651726	*	-3.22873	0.000438385
DMR_690	chr6	31105711	31108578	*	2.13784	0.000438385
DMR_517	chr16	46781076	46783018	*	3.22669	0.000442038
DMR_539	chr16	89883988	89884559	*	3.68183	0.000442038
DMR_568	chr16	66399929	66400599	*	-3.48393	0.000442038
DMR_503	chr17	34056350	34057601	*	3.75772	0.000445691
DMR_528	chr4	111535334	111537907	*	-3.21202	0.000445691
DMR_529	chr7	86974351	86975244	*	-3.20945	0.000445691
DMR_563	chr7	105221826	105222180	*	-3.54524	0.000445691
DMR_661	chr10	102988831	102989645	*	-2.70037	0.000449345
DMR_540	chr17	34060895	34062573	*	3.66447	0.000452998
DMR_569	chr15	37782428	37784250	*	3.4816	0.000452998
DMR_676	chr11	86382900	86383804	*	-2.68709	0.000452998
DMR_567	chr1	50570612	50571943	*	3.39116	0.000456651
DMR_580	chr6	29910101	29911366	*	-2.9967	0.000456651
DMR_636	chr1	18433572	18437431	*	-2.30262	0.000456651
DMR_711	chr4	184930219	184931986	*	2.10347	0.000456651
DMR_522	chr20	34041704	34042003	*	3.74777	0.000460304
DMR_541	chr1	89357638	89358385	*	3.65648	0.000467611
DMR_542	chr4	779480	781041	*	-3.65479	0.000467611
DMR_564	chr3	111577602	111577981	*	3.53479	0.000467611
DMR_581	chr17	77775687	77778152	*	-2.97994	0.000467611
DMR_565	chr7	966828	967834	*	3.53269	0.000474917
DMR_566	chr15	40544855	40545511	*	-3.03536	0.000474917
DMR_578	chr19	1132294	1133209	*	-3.46691	0.000474917
DMR_546	chr11	116371188	116371487	*	-3.71576	0.00047857
DMR_665	chr2	162271751	162274188	*	-1.61871	0.000482223
DMR_543	chr10	134775542	134776050	*	-3.67108	0.000485877
DMR_544	chr2	170869299	170870593	*	3.66842	0.00048953
DMR_545	chr14	89016714	89017615	*	3.66695	0.00048953
DMR_547	chr12	71835737	71837175	*	3.70274	0.00048953
DMR_548	chr15	41787261	41788368	*	3.70005	0.00048953
DMR_562	chr11	126870233	126871032	*	-3.19674	0.00048953
DMR_570	chr17	7284025	7284662	*	-3.52511	0.00048953
DMR_571	chr2	134023607	134024618	*	-3.52037	0.000493183
DMR_583	chr7	134832131	134833335	*	-3.02477	0.000493183
DMR_724	chr11	2181039	2183864	*	2.08419	0.000493183
DMR_550	chr19	35490470	35490624	*	-3.72638	0.000496836
DMR_609	chr4	5889238	5890430	*	-2.95816	0.00050049
DMR_610	chr5	1877135	1881655	*	-2.95312	0.00050049
DMR_698	chr6	99278991	99281862	*	-2.63842	0.00050049
DMR_1061	chr14	62277673	62277741	*	-8.28033	0.000504143
DMR_572	chr5	176045983	176047485	*	-3.51162	0.000504143
DMR_721	chr1	153599479	153600762	*	2.25167	0.000504143
DMR_556	chr16	74734230	74734885	*	-3.65267	0.000507796
DMR_585	chr4	39482010	39482781	*	3.61939	0.000511449
DMR_611	chr5	72676039	72678459	*	-2.94128	0.000511449
DMR_614	chr7	155174129	155175340	*	-3.4175	0.000515102
DMR_771	chr6	33288599	33289280	*	-1.20206	0.000515102
DMR_584	chr2	238707021	238708555	*	2.99236	0.000518756
DMR_549	chr17	2907678	2908230	*	-3.67143	0.000522409
DMR_586	chr4	40632362	40633572	*	3.18175	0.000522409
DMR_722	chr7	157332376	157335647	*	2.23255	0.000522409
DMR_598	chr6	150346497	150347053	*	-3.17554	0.000529715
DMR_613	chr8	90913158	90914037	*	3.3391	0.000529715
DMR_704	chr15	78632144	78634235	*	-2.61326	0.000529715
DMR_723	chr2	155553986	155555414	*	-2.22105	0.000529715
DMR_587	chr1	24648851	24649494	*	3.60488	0.000533368
DMR_588	chr17	39041110	39041602	*	3.59546	0.000537022
DMR_737	chr11	35160311	35161900	*	-2.70877	0.000540675
DMR_797	chr6	32041031	32044104	*	1.43398	0.000544328
DMR_589	chr3	183209713	183210212	*	3.6309	0.000551634
DMR_599	chr6	32906460	32907385	*	3.47642	0.000551634
DMR_601	chr22	35775477	35776719	*	3.57248	0.000551634
DMR_754	chr12	114845989	114847641	*	-1.97015	0.000551634
DMR_590	chr11	57995828	57996800	*	3.62724	0.000555288
DMR_591	chr15	45421068	45421951	*	-3.62544	0.000555288
DMR_602	chr6	31239411	31240050	*	-3.56028	0.000555288
DMR_643	chr5	11384581	11385893	*	-3.30864	0.000555288
DMR_664	chr15	94443233	94444583	*	3.13998	0.000555288
DMR_603	chr10	16562470	16563208	*	-3.55465	0.000558941
DMR_666	chr18	579713	580702	*	3.39085	0.000558941
DMR_604	chr6	12957422	12958155	*	-3.5479	0.000562594
DMR_573	chr20	9820551	9820894	*	3.67687	0.000566247
DMR_681	chr2	119067552	119068497	*	-3.3861	0.000566247
DMR_684	chr5	110062343	110062837	*	3.13454	0.000566247
DMR_592	chr4	56458183	56458622	*	3.6164	0.0005699
DMR_600	chr16	3242639	3243552	*	3.46382	0.0005699
DMR_657	chr3	192444927	192445594	*	-3.14949	0.0005699
DMR_766	chr20	61147572	61149009	*	-2.03151	0.0005699
DMR_767	chr1	6104498	6106539	*	2.03108	0.0005699
DMR_574	chr4	24586472	24587158	*	3.66296	0.000573554
DMR_575	chr15	63333476	63333846	*	3.66256	0.000573554
DMR_740	chr6	32021500	32025909	*	2.18217	0.000573554
DMR_768	chr14	60974389	60977300	*	-1.91955	0.000573554
DMR_677	chr10	8075716	8079351	*	-2.88859	0.00058086
DMR_679	chr7	28449474	28451011	*	-3.28825	0.00058086
DMR_680	chr13	96085671	96086275	*	3.28741	0.00058086
DMR_776	chr6	33160450	33161438	*	-1.91606	0.00058086
DMR_605	chr11	117800062	117800571	*	3.60121	0.000584513
DMR_612	chr2	198649443	198650752	*	2.93907	0.000584513
DMR_691	chr2	225266263	225267119	*	-3.11942	0.000584513
DMR_834	chr11	368351	369192	*	-1.57068	0.000584513
DMR_593	chr3	61235829	61236547	*	3.62661	0.000595473
DMR_749	chr4	21697613	21699988	*	2.55179	0.000595473
DMR_617	chr17	75524350	75525151	*	-3.5798	0.000599126
DMR_1258	chr5	122426797	122427347	*	-7.42624	0.000602779
DMR_682	chr11	13983009	13984077	*	2.87365	0.000602779
DMR_755	chr8	9761138	9764661	*	-2.15534	0.000602779
DMR_775	chr11	65149417	65150871	*	-2.63813	0.000602779
DMR_692	chr3	44666362	44667010	*	-3.11779	0.000606433
DMR_615	chr9	135645037	135646027	*	-3.52735	0.000610086
DMR_693	chr13	76444293	76445372	*	3.11175	0.000610086
DMR_695	chr13	100547192	100548513	*	-3.3693	0.000610086
DMR_1279	chr9	88875378	88875388	*	-7.36526	0.000613739
DMR_641	chr2	178973019	178974312	*	2.92521	0.000613739
DMR_694	chr1	84766524	84768775	*	-3.10988	0.000613739
DMR_616	chr2	503193	503776	*	3.52493	0.000617392
DMR_642	chr14	101359793	101361359	*	2.92317	0.000617392
DMR_696	chr1	29449036	29450102	*	-3.35738	0.000617392
DMR_707	chr12	29301525	29302714	*	-3.09225	0.000617392
DMR_750	chr5	112768115	112771691	*	2.51083	0.000617392
DMR_777	chr17	9861261	9864057	*	1.88336	0.000617392
DMR_618	chr2	10444156	10444921	*	-3.55053	0.000621045
DMR_619	chr1	150693100	150693482	*	3.54789	0.000624699
DMR_784	chr8	69242819	69244553	*	-2.62454	0.000624699
DMR_785	chr5	44387504	44390215	*	-2.62414	0.000624699
DMR_620	chr2	97652249	97652491	*	3.54621	0.000628352
DMR_629	chr14	55907122	55907501	*	3.41505	0.000628352
DMR_751	chr13	113119371	113122353	*	2.50142	0.000628352
DMR_606	chr5	139080266	139081136	*	3.5952	0.000632005
DMR_769	chr15	74423383	74427239	*	2.13817	0.000632005
DMR_607	chr16	46603015	46603259	*	3.58479	0.000635658
DMR_608	chr15	67355497	67356942	*	3.58381	0.000635658
DMR_685	chr1	198951113	198952654	*	3.23905	0.000635658
DMR_686	chr5	93076910	93077859	*	3.23842	0.000635658
DMR_710	chr15	33009379	33011441	*	-2.84955	0.000635658
DMR_964	chr19	57630034	57631478	*	1.55233	0.000635658
DMR_644	chr10	64578919	64580360	*	3.40726	0.000639311
DMR_789	chr6	168612557	168616391	*	2.13472	0.000639311
DMR_1337	chr13	23734763	23735282	*	-7.15002	0.000642965
DMR_1338	chr3	128398171	128398685	*	-7.0946	0.000642965
DMR_623	chr3	112282031	112282684	*	3.5801	0.000642965
DMR_631	chr8	144787999	144789164	*	3.62538	0.000642965
DMR_700	chr7	37888045	37888745	*	3.33951	0.000642965
DMR_678	chr3	169377725	169380078	*	-2.9038	0.000646618
DMR_621	chr12	113012952	113013494	*	-3.53676	0.000650271
DMR_645	chr14	77506705	77507461	*	-3.50615	0.000650271
DMR_763	chr13	53423037	53426032	*	-2.46579	0.000650271
DMR_622	chr14	63568195	63568796	*	3.53528	0.000653924
DMR_667	chr11	23750821	23752469	*	3.39858	0.000653924
DMR_712	chr9	112887565	112890072	*	3.08315	0.000653924
DMR_632	chr10	13481846	13482572	*	-3.61457	0.000657577
DMR_624	chr6	159240774	159241461	*	3.56172	0.000661231
DMR_625	chr16	73090085	73090838	*	3.55889	0.000661231
DMR_668	chr11	18477153	18478792	*	3.39319	0.000661231
DMR_669	chr8	101315424	101316253	*	3.39287	0.000661231
DMR_764	chr12	54070517	54071751	*	-2.45298	0.000661231
DMR_626	chr1	32237923	32238731	*	-3.55602	0.000664884
DMR_646	chr8	72916548	72917695	*	-3.48743	0.000664884
DMR_805	chr6	29690766	29691760	*	-2.10279	0.000664884
DMR_633	chr16	23567523	23568302	*	3.61076	0.000668537
DMR_699	chr11	59822727	59824161	*	3.20496	0.000668537
DMR_634	chr11	8931473	8931708	*	3.60938	0.00067219
DMR_738	chr8	145047469	145049280	*	2.79472	0.00067219
DMR_739	chr12	54782782	54786325	*	2.79405	0.00067219
DMR_807	chr4	90757351	90759057	*	-1.84	0.00067219
DMR_728	chr19	9473565	9474128	*	-3.31032	0.000679497
DMR_729	chr3	44625992	44626860	*	-3.3059	0.000679497
DMR_757	chr3	126911277	126912011	*	3.06534	0.000679497
DMR_640	chr5	64921640	64922511	*	3.58696	0.000686803
DMR_745	chr8	72754953	72756155	*	-2.78053	0.000686803
DMR_765	chr10	45493961	45496482	*	-2.43294	0.000686803
DMR_730	chr11	103907262	103908576	*	3.30122	0.000690456
DMR_743	chr10	132632041	132633001	*	3.29389	0.00069411
DMR_648	chr20	276052	277350	*	3.57854	0.000701416
DMR_649	chr1	78244205	78244750	*	3.57692	0.000701416
DMR_705	chr5	125934946	125936553	*	2.86691	0.000701416
DMR_706	chr3	45882686	45883859	*	-2.86178	0.000705069
DMR_746	chr14	57277739	57281218	*	-2.7734	0.000705069
DMR_650	chr14	23706751	23707002	*	3.56835	0.000712376
DMR_651	chr3	101406220	101406600	*	3.56408	0.000716029
DMR_652	chr10	830689	831247	*	-3.56301	0.000716029
DMR_752	chr12	4379373	4381583	*	-2.77143	0.000716029
DMR_778	chr19	41119278	41120906	*	3.05146	0.000716029
DMR_658	chr5	77139964	77140808	*	-3.50325	0.000723335
DMR_1457	chr1	12654900	12655240	*	-6.72413	0.000726988
DMR_1458	chr15	23035493	23035557	*	6.69463	0.000726988
DMR_630	chr1	19990624	19990845	*	3.52546	0.000726988
DMR_659	chr10	96161148	96162066	*	3.49891	0.000726988
DMR_796	chr6	33091111	33092097	*	3.04605	0.000726988
DMR_653	chr11	16761290	16761533	*	3.54424	0.000730642
DMR_753	chr1	55505063	55506512	*	-2.76683	0.000730642
DMR_770	chr7	37960180	37960974	*	-3.18138	0.000730642
DMR_725	chr10	77164720	77166684	*	2.8399	0.000734295
DMR_637	chr15	34516387	34516777	*	3.51744	0.000737948
DMR_708	chr5	39219235	39221059	*	3.35328	0.000737948
DMR_726	chr3	122399120	122400474	*	-2.83486	0.000737948
DMR_727	chr6	32977983	32978775	*	2.8288	0.000737948
DMR_889	chr11	20690682	20692113	*	-2.55316	0.000737948
DMR_654	chr9	111776709	111777278	*	3.54134	0.000741601
DMR_1496	chr1	19599516	19600141	*	6.58003	0.000745254
DMR_713	chr7	157179773	157180126	*	3.44173	0.000748908
DMR_638	chr19	56092040	56092605	*	-3.51428	0.000752561
DMR_714	chr17	6926003	6926742	*	-3.43984	0.000752561
DMR_820	chr8	144459842	144463899	*	2.04601	0.000752561
DMR_829	chr7	117067136	117068258	*	3.01362	0.000752561
DMR_786	chr15	73734744	73735694	*	2.75275	0.000756214
DMR_639	chr16	88454883	88455751	*	3.50885	0.000759867
DMR_715	chr9	115652824	115653300	*	-3.43407	0.000759867
DMR_716	chr17	33759512	33759986	*	-3.42875	0.000763521
DMR_717	chr1	19600454	19601069	*	-3.42687	0.000763521
DMR_787	chr10	48416391	48417904	*	2.74541	0.000763521
DMR_795	chr8	77616126	77619401	*	2.35035	0.000763521
DMR_647	chr11	746771	747111	*	-3.50693	0.000767174
DMR_759	chr19	50860732	50862121	*	3.24912	0.000767174
DMR_830	chr20	57765315	57766896	*	2.99806	0.000767174
DMR_979	chr10	135049208	135050842	*	-1.55695	0.000767174
DMR_660	chr15	45422371	45423543	*	3.50424	0.000770827
DMR_741	chr18	3411487	3412782	*	2.81203	0.000770827
DMR_788	chr6	32170494	32172871	*	2.73753	0.000770827
DMR_845	chr5	1073470	1077533	*	2.03527	0.000770827
DMR_890	chr4	81186795	81188471	*	-2.51566	0.00077448
DMR_833	chr16	66612774	66613407	*	-3.00671	0.000778133
DMR_798	chr7	27187372	27188020	*	-3.14304	0.00078544
DMR_672	chr14	105864312	105864488	*	-3.52033	0.000789093
DMR_670	chr6	106773949	106774565	*	3.48619	0.000792746
DMR_673	chr19	16221498	16222031	*	3.51899	0.000792746
DMR_835	chr22	48026331	48027764	*	2.99854	0.000792746
DMR_744	chr6	14117402	14118227	*	-3.30714	0.000796399
DMR_819	chr13	113704296	113708662	*	2.31436	0.000796399
DMR_831	chr16	66878251	66879016	*	-2.97534	0.000796399
DMR_836	chr7	155166205	155167844	*	-2.99088	0.000796399
DMR_671	chr2	239072199	239072961	*	-3.48497	0.000800053
DMR_701	chr11	13299410	13300784	*	-3.45282	0.000800053
DMR_821	chr3	44690012	44690673	*	-3.13571	0.000800053
DMR_674	chr5	175200401	175200576	*	-3.51422	0.000807359
DMR_934	chr14	101404107	101407242	*	2.4955	0.000807359
DMR_675	chr2	133429299	133430560	*	3.50832	0.000814665
DMR_742	chr3	108836693	108839099	*	2.78519	0.000814665
DMR_804	chr7	142494399	142495846	*	-2.7178	0.000818319
DMR_952	chr7	1783609	1787371	*	2.48733	0.000818319
DMR_808	chr3	132755839	132756867	*	3.20839	0.000825625
DMR_1120	chr11	105480771	105481988	*	-1.54153	0.000832931
DMR_846	chr7	130129946	130130588	*	2.96948	0.000836585
DMR_976	chr5	1873721	1876337	*	-2.46879	0.000836585
DMR_687	chr19	47843394	47844022	*	3.49007	0.000843891
DMR_688	chr3	50542179	50542966	*	3.48907	0.000843891
DMR_844	chr1	247802703	247805327	*	2.95334	0.000843891
DMR_1000	chr12	132903921	132906443	*	-2.4553	0.000847544
DMR_697	chr17	6555443	6556270	*	-3.45763	0.000847544
DMR_847	chr16	31483137	31484032	*	-2.9656	0.000847544
DMR_1029	chr6	32051857	32053748	*	1.80806	0.000851198
DMR_731	chr1	1167497	1168984	*	3.41887	0.000851198
DMR_937	chr5	111091560	111093945	*	-1.99607	0.000851198
DMR_1001	chr2	66671478	66673985	*	-2.44966	0.000854851
DMR_869	chr6	44252530	44254836	*	3.19918	0.000854851
DMR_756	chr18	19997803	19999169	*	2.77201	0.000862157
DMR_792	chr21	38352880	38354681	*	-3.37813	0.000862157
DMR_702	chr11	65321226	65321591	*	3.45042	0.00086581
DMR_703	chr2	27887141	27887660	*	3.4501	0.00086581
DMR_772	chr7	151217277	151217961	*	-3.27286	0.00086581
DMR_848	chr4	6694021	6695698	*	2.95781	0.000869464
DMR_849	chr5	121187345	121188228	*	2.95602	0.000869464
DMR_1049	chr3	147122664	147125287	*	-1.70925	0.000873117
DMR_957	chr6	33156206	33158597	*	1.98024	0.000873117
DMR_773	chr13	112547341	112548306	*	-3.27016	0.00087677
DMR_793	chr3	173302142	173303347	*	-3.37351	0.00087677
DMR_877	chr16	34441787	34443120	*	3.08441	0.00087677
DMR_1002	chr12	53297987	53301031	*	2.44401	0.000884076
DMR_1003	chr13	113728825	113732896	*	2.44357	0.000884076
DMR_709	chr7	54956202	54956598	*	-3.44245	0.000884076
DMR_747	chr6	38682647	38683221	*	-3.40517	0.000884076
DMR_953	chr8	132052590	132054735	*	-2.2751	0.000884076
DMR_977	chr1	2004864	2006656	*	-1.97495	0.000884076
DMR_794	chr11	111847892	111848638	*	-3.36871	0.00088773
DMR_850	chr9	129883254	129885730	*	-2.94871	0.00088773
DMR_851	chr9	133709231	133711284	*	-2.94588	0.00088773
DMR_852	chr4	187025420	187026970	*	-2.94579	0.00088773
DMR_1014	chr5	172659241	172662463	*	-2.42341	0.000891383
DMR_732	chr22	24890045	24890794	*	3.44197	0.000891383
DMR_733	chr7	99696968	99697496	*	-3.43812	0.000895036
DMR_878	chr6	28973318	28973524	*	-3.07797	0.000895036
DMR_879	chr13	70681804	70682604	*	-3.07211	0.000898689
DMR_860	chr5	72595958	72598865	*	-2.92224	0.000902342
DMR_719	chr15	80351213	80351679	*	-3.46073	0.000905996
DMR_720	chr3	35680290	35680387	*	3.45987	0.000905996
DMR_734	chr5	176797512	176798049	*	3.42818	0.000905996
DMR_735	chr7	48129797	48130197	*	3.42753	0.000905996
DMR_736	chr12	5021087	5021871	*	3.42047	0.000909649
DMR_790	chr8	53321188	53323692	*	2.76013	0.000909649
DMR_791	chr11	60282281	60282972	*	2.75915	0.000909649
DMR_814	chr18	55862468	55862872	*	-3.35412	0.000913302
DMR_875	chr15	74217125	74219307	*	2.65104	0.000913302
DMR_938	chr6	30955950	30957462	*	3.06777	0.000916955
DMR_779	chr2	149645394	149645934	*	-3.3862	0.000920608
DMR_923	chr15	57026056	57027033	*	3.17457	0.000920608
DMR_978	chr2	242749776	242753187	*	1.95407	0.000920608
DMR_1005	chr18	31802419	31804000	*	-1.95268	0.000924262
DMR_864	chr22	26137524	26138429	*	2.93202	0.000924262
DMR_891	chr6	29522813	29526343	*	2.65005	0.000924262
DMR_1232	chr6	28984234	28985006	*	-1.515	0.000927915
DMR_939	chr18	77905298	77905947	*	-3.16062	0.000931568
DMR_940	chr6	127796287	127797505	*	3.16015	0.000931568
DMR_809	chr14	77736734	77737749	*	-3.22645	0.000935221
DMR_865	chr10	71892093	71893105	*	-2.92606	0.000935221
DMR_918	chr12	107973834	107975299	*	2.64201	0.000935221
DMR_799	chr1	27479312	27480849	*	3.38217	0.000938875
DMR_815	chr8	110703888	110704289	*	-3.34169	0.000942528
DMR_866	chr4	187421047	187422912	*	2.92225	0.000942528
DMR_941	chr8	144652036	144653975	*	-3.15635	0.000942528
DMR_800	chr15	29405983	29406767	*	3.3808	0.000946181
DMR_985	chr8	49468296	49469113	*	-3.05739	0.000946181
DMR_748	chr1	43290102	43290841	*	3.40383	0.000949834
DMR_810	chr12	58149022	58151113	*	3.22286	0.000949834
DMR_1130	chr3	150690157	150692080	*	2.37719	0.000953487
DMR_811	chr12	7271036	7273104	*	3.21782	0.000953487
DMR_1045	chr12	49372077	49374710	*	-2.20177	0.000957141
DMR_986	chr6	2636241	2637585	*	3.05313	0.000957141
DMR_1006	chr1	152086623	152089089	*	3.04952	0.000964447
DMR_812	chr16	67184900	67185340	*	-3.21152	0.000964447
DMR_813	chr3	3841720	3842717	*	-3.20823	0.000964447
DMR_822	chr15	61054569	61055949	*	3.33118	0.000964447
DMR_862	chr6	26225246	26226256	*	2.88528	0.000964447
DMR_1016	chr18	32956512	32957579	*	-3.04518	0.0009681
DMR_760	chr14	52327240	52327486	*	-3.39203	0.000971753
DMR_816	chr16	90037558	90038469	*	3.37028	0.000971753
DMR_823	chr2	3128823	3130349	*	3.3304	0.000971753
DMR_863	chr17	40438511	40440030	*	-2.88178	0.000971753
DMR_1017	chr3	156543647	156544835	*	-3.03907	0.000986366
DMR_761	chr6	27859160	27859811	*	3.41685	0.000986366
DMR_780	chr17	79216882	79216949	*	3.38522	0.000986366
DMR_867	chr17	56231720	56234133	*	2.89373	0.000990019
DMR_1018	chr4	80329284	80330352	*	3.0365	0.000993673
DMR_817	chr7	100845122	100845801	*	-3.35726	0.000993673
DMR_868	chr3	24537050	24538388	*	2.88818	0.000993673
DMR_806	chr10	118956011	118957259	*	2.72068	0.000997326
DMR_894	chr15	96868430	96870030	*	2.86813	0.000997326
DMR_966	chr16	81271013	81272500	*	-3.1318	0.000997326
DMR_762	chr11	6639784	6640007	*	-3.41253	0.00100098
DMR_824	chr3	44726891	44727202	*	-3.35453	0.00100463
DMR_825	chr6	167135152	167136432	*	3.35441	0.00100463
DMR_826	chr19	291022	291315	*	-3.35333	0.00100463
DMR_1138	chr6	74405406	74406240	*	-2.33779	0.00101194
DMR_774	chr17	17874183	17875305	*	-3.40949	0.00101194
DMR_1050	chr6	160679391	160681831	*	1.89779	0.00101559
DMR_908	chr14	101122999	101123682	*	3.19141	0.00101559
DMR_954	chr16	67997858	68001206	*	2.59653	0.00101559
DMR_955	chr6	22567578	22571177	*	2.59533	0.00101559
DMR_781	chr1	207626214	207626535	*	3.406	0.00101925
DMR_782	chr11	69490847	69491121	*	3.40597	0.00101925
DMR_783	chr4	3747677	3748254	*	3.4052	0.00101925
DMR_987	chr1	1369466	1370228	*	-3.11409	0.00101925
DMR_988	chr11	45921134	45922657	*	-3.11191	0.00101925
DMR_801	chr21	47551987	47552628	*	3.3771	0.00102655
DMR_876	chr1	84326185	84327482	*	2.87506	0.00102655
DMR_895	chr4	147559648	147561900	*	-2.84971	0.00102655
DMR_1007	chr2	164204628	164206540	*	3.1079	0.00103386
DMR_1008	chr3	44596512	44597491	*	-3.10591	0.00103386
DMR_802	chr4	6717099	6717431	*	3.37418	0.00103386
DMR_803	chr5	90575141	90575459	*	3.39362	0.00104116
DMR_832	chr8	58190903	58193284	*	2.70319	0.00104116
DMR_896	chr3	43020564	43021399	*	-2.86864	0.00104116
DMR_897	chr11	60523170	60525133	*	2.8678	0.00104116
DMR_1139	chr2	69001624	69002378	*	-2.31753	0.00104482
DMR_1053	chr21	37441675	37442777	*	-3.01179	0.00104847
DMR_909	chr6	39901897	39902533	*	-3.17981	0.00104847
DMR_818	chr4	46996734	46997273	*	3.36826	0.00105212
DMR_898	chr11	64066625	64067868	*	-2.85671	0.00105212
DMR_907	chr5	169930535	169931831	*	-2.83879	0.00105212
DMR_1055	chr16	2800989	2802190	*	3.0034	0.00105578
DMR_1140	chr11	31839314	31841980	*	-2.31191	0.00105578
DMR_1141	chr7	73507241	73508994	*	-2.31165	0.00105578
DMR_919	chr16	57831745	57833579	*	2.83736	0.00105578
DMR_1395	chr6	32820577	32821194	*	-1.45621	0.00105943
DMR_920	chr6	36353310	36355542	*	-2.83148	0.00105943
DMR_921	chr17	7461260	7462249	*	-2.83043	0.00105943
DMR_1117	chr4	57975738	57977040	*	-2.15156	0.00106308
DMR_924	chr1	162336618	162337375	*	3.17272	0.00106308
DMR_925	chr16	941948	943632	*	3.168	0.00106308
DMR_926	chr11	119291765	119293780	*	-3.16776	0.00106308
DMR_927	chr5	136834155	136834863	*	-3.16713	0.00106308
DMR_936	chr10	106399877	106401319	*	-2.82829	0.00106308
DMR_1004	chr4	5052379	5053596	*	-2.56923	0.00106674
DMR_880	chr11	7505269	7506940	*	3.27141	0.00106674
DMR_837	chr14	101033948	101035262	*	-3.32714	0.00107039
DMR_942	chr4	135248255	135249413	*	3.16485	0.00107039
DMR_943	chr4	106631119	106632007	*	3.16322	0.00107039
DMR_944	chr10	119293550	119295056	*	-3.16123	0.00107039
DMR_838	chr2	231191876	231192294	*	-3.32137	0.0010777
DMR_839	chr6	35479350	35480129	*	-3.31801	0.0010777
DMR_843	chr7	112262546	112262597	*	3.3825	0.00108135
DMR_1173	chr16	215410	216757	*	-2.30678	0.001085
DMR_899	chr4	110222806	110223713	*	-2.84302	0.001085
DMR_900	chr17	2658617	2659477	*	-3.25975	0.00108866
DMR_959	chr4	83674602	83675840	*	3.14886	0.00109962
DMR_901	chr17	38333933	38334623	*	-3.2524	0.00110327
DMR_827	chr2	64834106	64834430	*	3.34277	0.00110692
DMR_828	chr6	99842241	99842368	*	3.34128	0.00110692
DMR_902	chr4	154680808	154681323	*	-3.25125	0.00111057
DMR_903	chr11	637032	637175	*	-3.25055	0.00111057
DMR_922	chr7	88387861	88389342	*	-2.83296	0.00111057
DMR_870	chr15	77924281	77925701	*	-3.29953	0.00111788
DMR_871	chr1	36348629	36349730	*	-3.29659	0.00111788
DMR_967	chr5	153862299	153863826	*	-3.14116	0.00111788
DMR_910	chr1	75138964	75139746	*	-3.24246	0.00112153
DMR_911	chr3	87137933	87138700	*	-3.24239	0.00112153
DMR_958	chr3	63263752	63264919	*	-2.82157	0.00112519
DMR_968	chr22	35937058	35937531	*	-3.13931	0.00112884
DMR_969	chr8	23020294	23021690	*	-3.13804	0.00112884
DMR_1078	chr15	74658981	74660265	*	2.96926	0.0011398
DMR_1201	chr11	6425422	6427763	*	2.28798	0.00114345
DMR_840	chr10	104613613	104613787	*	3.33338	0.00114345
DMR_861	chr19	46800054	46801672	*	-2.66457	0.00114345
DMR_856	chr2	201725800	201727403	*	-3.35646	0.00114711
DMR_904	chr12	48921640	48922396	*	3.28384	0.00114711
DMR_905	chr15	67548075	67549748	*	3.28224	0.00114711
DMR_906	chr8	22755479	22756411	*	3.28026	0.00114711
DMR_841	chr16	2770211	2770429	*	3.32849	0.00115076
DMR_963	chr6	50784944	50788444	*	-2.78361	0.00115076
DMR_1086	chr5	178421711	178422888	*	-3.06552	0.00115441
DMR_1087	chr13	43596577	43597736	*	3.06433	0.00115441
DMR_928	chr3	42190162	42191047	*	3.22674	0.00115441
DMR_842	chr1	214360574	214360954	*	-3.32224	0.00115807
DMR_892	chr5	121412184	121413797	*	-2.65871	0.00115807
DMR_989	chr7	141672455	141674668	*	3.12629	0.00115807
DMR_990	chr7	157401539	157403448	*	3.12616	0.00115807
DMR_1136	chr6	29597991	29599390	*	2.08418	0.00116172
DMR_893	chr18	59000498	59001726	*	-2.65299	0.00116172
DMR_965	chr4	169401482	169402304	*	-2.80776	0.00116172
DMR_991	chr1	1475143	1475941	*	-3.12207	0.00116172
DMR_992	chr3	186329542	186331026	*	3.12076	0.00116172
DMR_993	chr19	52074293	52074577	*	-3.11943	0.00116172
DMR_929	chr11	68180584	68181383	*	-3.22476	0.00116903
DMR_857	chr1	18432400	18433192	*	3.348	0.00117268
DMR_1424	chr6	31832428	31833747	*	1.39999	0.00117633
DMR_853	chr12	47224649	47225449	*	-3.31161	0.00117633
DMR_858	chr7	154003215	154003309	*	3.34515	0.00117633
DMR_930	chr15	48497090	48498649	*	3.2189	0.00117633
DMR_1079	chr16	15594798	15596215	*	2.95074	0.00118364
DMR_980	chr4	156679949	156681047	*	-2.80197	0.00118364
DMR_981	chr3	27764181	27765546	*	-2.79865	0.00118364
DMR_1299	chr6	29407689	29408666	*	2.26391	0.00118729
DMR_859	chr2	62116573	62117113	*	3.33909	0.00119095
DMR_931	chr8	49571564	49572424	*	3.20997	0.00119095
DMR_932	chr5	78281684	78281983	*	-3.20869	0.00119095
DMR_1019	chr13	28562668	28563639	*	3.10073	0.0011946
DMR_1080	chr1	201252200	201252974	*	-2.94826	0.0011946
DMR_854	chr10	72200612	72201008	*	-3.30233	0.0011946
DMR_855	chr2	102608155	102608349	*	-3.30171	0.0011946
DMR_1076	chr11	65405903	65408566	*	-2.51134	0.00119825
DMR_935	chr19	292072	292898	*	2.64173	0.00119825
DMR_982	chr7	86273058	86274443	*	-2.78994	0.00120191
DMR_1142	chr12	5602045	5603979	*	2.05785	0.00120556
DMR_1081	chr5	148442694	148444109	*	2.93587	0.00120921
DMR_882	chr17	42386123	42386419	*	-3.29773	0.00120921
DMR_883	chr2	65593761	65594021	*	-3.29724	0.00120921
DMR_983	chr2	47382287	47382903	*	2.78751	0.00121287
DMR_1030	chr8	99954432	99955093	*	-3.09271	0.00122017
DMR_1031	chr11	75046147	75048106	*	3.0927	0.00122017
DMR_1032	chr11	94473405	94474755	*	-3.09043	0.00122017
DMR_1137	chr6	123100189	123101437	*	3.04242	0.00122017
DMR_984	chr3	137483479	137484586	*	-2.78377	0.00122017
DMR_945	chr7	95157228	95158052	*	3.24371	0.00122382
DMR_970	chr16	3066403	3068128	*	3.19767	0.00122382
DMR_946	chr16	70328279	70328763	*	3.24129	0.00122748
DMR_947	chr3	170137240	170138205	*	3.23971	0.00122748
DMR_1116	chr4	13529102	13531213	*	-2.49808	0.00123113
DMR_912	chr15	84047906	84048308	*	-3.28801	0.00123113
DMR_913	chr5	122846766	122847581	*	3.2877	0.00123478
DMR_971	chr13	85936938	85937957	*	3.19566	0.00123478
DMR_872	chr6	170532633	170532835	*	-3.32513	0.00123844
DMR_873	chr19	58627297	58627987	*	3.32359	0.00123844
DMR_1033	chr6	29629716	29631447	*	3.08489	0.00124209
DMR_1034	chr6	52007909	52009154	*	3.08414	0.00124209
DMR_874	chr1	161122054	161122960	*	3.31816	0.00124209
DMR_948	chr2	15731278	15731512	*	3.23556	0.00124209
DMR_1339	chr7	4871879	4875094	*	2.23804	0.00124574
DMR_914	chr8	35091165	35092188	*	3.27996	0.00124574
DMR_972	chr16	2040863	2041512	*	-3.18883	0.00124574
DMR_1340	chr22	27053195	27053934	*	-2.22551	0.00125305
DMR_1035	chr8	142137922	142138638	*	-3.0807	0.0012567
DMR_1423	chr6	32036530	32037474	*	1.53622	0.00126036
DMR_884	chr6	70993440	70994068	*	3.30998	0.00126036
DMR_885	chr12	113494031	113494429	*	-3.30714	0.00126036
DMR_886	chr16	1397791	1398226	*	3.30697	0.00126036
DMR_1160	chr3	26663551	26665477	*	-2.03182	0.00126401
DMR_1341	chr6	32793355	32796739	*	2.21588	0.00126401
DMR_887	chr3	185271312	185271385	*	3.30578	0.00126401
DMR_915	chr5	42951711	42952369	*	-3.27418	0.00126401
DMR_1026	chr10	90341959	90343435	*	-2.76104	0.00126766
DMR_1027	chr4	190938438	190940723	*	-2.75981	0.00126766
DMR_1342	chr10	71812101	71813912	*	-2.2069	0.00126766
DMR_888	chr16	51147491	51147902	*	-3.30394	0.00126766
DMR_1151	chr6	30430327	30432583	*	-2.4717	0.00127132
DMR_1152	chr2	165811765	165812478	*	2.46364	0.00127132
DMR_1501	chr6	33282856	33283189	*	1.29152	0.00127862
DMR_960	chr2	239036809	239037533	*	3.22436	0.00127862
DMR_933	chr1	38456531	38458213	*	3.26775	0.00128228
DMR_1028	chr12	31079289	31080052	*	-2.75046	0.00128593
DMR_1163	chr16	80966033	80966860	*	-3.01929	0.00129324
DMR_956	chr20	57874597	57875735	*	-2.59533	0.00129324
DMR_1082	chr4	40517938	40519094	*	2.91415	0.00129689
DMR_1083	chr6	134208998	134210307	*	2.91212	0.00129689
DMR_1084	chr16	79632331	79634583	*	-2.91016	0.00129689
DMR_916	chr16	50913083	50913380	*	3.29366	0.00129689
DMR_917	chr5	72742787	72742869	*	3.2935	0.00129689
DMR_1085	chr8	6662045	6664281	*	2.90879	0.00130054
DMR_1161	chr20	55837483	55841149	*	2.02074	0.00130054
DMR_949	chr12	752646	752904	*	3.25747	0.00130054
DMR_1088	chr12	9279406	9280923	*	3.07039	0.00130419
DMR_950	chr12	31522381	31524029	*	3.25476	0.00130419
DMR_994	chr6	100676745	100677145	*	3.16595	0.00130785
DMR_1096	chr11	45713046	45714930	*	3.06388	0.00131515
DMR_1178	chr14	70690075	70690704	*	3.00584	0.00131515
DMR_1185	chr11	109293070	109294233	*	-3.00488	0.00131881
DMR_951	chr3	139393257	139395765	*	3.28781	0.00131881
DMR_1156	chr5	54281198	54283267	*	2.44446	0.00132612
DMR_1157	chr1	177139933	177140812	*	-2.44202	0.00132612
DMR_1158	chr5	140345461	140346403	*	-2.44187	0.00132612
DMR_1159	chr2	219744449	219745748	*	-2.43428	0.00132612
DMR_1174	chr11	7694524	7695809	*	-2.42688	0.00133342
DMR_1243	chr20	61446962	61447661	*	1.74741	0.00133342
DMR_1020	chr9	96108319	96109145	*	-3.14923	0.00133707
DMR_1175	chr4	111539291	111542473	*	-2.41926	0.00133707
DMR_1046	chr2	162282922	162284894	*	-2.72936	0.00134073
DMR_1047	chr1	34090664	34093099	*	2.72812	0.00134073
DMR_1048	chr12	51421225	51422637	*	2.72803	0.00134073
DMR_1198	chr8	116678582	116680394	*	-2.99411	0.00134073
DMR_1199	chr1	2065242	2066981	*	2.99369	0.00134073
DMR_1051	chr6	31915010	31917333	*	2.758	0.00134438
DMR_1052	chr4	17782643	17783610	*	-2.75748	0.00134438
DMR_973	chr1	36038869	36039356	*	-3.23692	0.00135534
DMR_1009	chr5	145713607	145714097	*	-3.19029	0.00135899
DMR_1132	chr15	51668168	51669576	*	3.05185	0.00135899
DMR_1036	chr22	46770063	46770870	*	-3.14106	0.00136265
DMR_1212	chr6	74071690	74074031	*	2.40743	0.00136265
DMR_1123	chr11	503270	504784	*	-2.88425	0.0013663
DMR_1037	chr12	7862691	7864058	*	3.13989	0.00136995
DMR_961	chr3	134514881	134516302	*	-3.26866	0.00137361
DMR_962	chr16	14464215	14464375	*	-3.26755	0.00137361
DMR_1010	chr11	72532555	72533664	*	3.18333	0.00138457
DMR_1011	chr13	52548992	52550069	*	3.18301	0.00138457
DMR_1038	chr21	43639440	43640131	*	-3.13366	0.00138457
DMR_1164	chr5	151066460	151067485	*	3.04335	0.00138822
DMR_1259	chr6	62995523	62997123	*	-2.39684	0.00138822
DMR_1054	chr10	62702671	62704289	*	-2.73708	0.00139187
DMR_1165	chr4	48491941	48492845	*	-3.0416	0.00139187
DMR_1012	chr3	129692836	129693134	*	3.17983	0.00139553
DMR_1063	chr2	74741568	74743664	*	-2.71181	0.00139553
DMR_1015	chr1	53067637	53068834	*	-2.55859	0.00139918
DMR_1166	chr1	94586592	94587905	*	3.03804	0.00139918
DMR_1207	chr5	156886970	156887490	*	-2.97332	0.00139918
DMR_995	chr3	48542040	48542508	*	-3.223	0.00139918
DMR_1208	chr2	158182140	158184192	*	2.97253	0.00140283
DMR_996	chr1	173682610	173683839	*	3.2196	0.00140283
DMR_997	chr20	10651506	10653164	*	-3.2164	0.00140649
DMR_1039	chr10	695844	696356	*	-3.11944	0.00141014
DMR_1040	chr11	68609747	68611016	*	-3.11877	0.00141014
DMR_1167	chr1	117664976	117665875	*	3.03424	0.00141014
DMR_1168	chr5	101834136	101834784	*	3.0334	0.00141014
DMR_974	chr13	114082984	114084041	*	3.24996	0.00141014
DMR_1021	chr20	31885182	31886511	*	3.17368	0.00141745
DMR_1022	chr7	150065170	150065255	*	-3.17309	0.0014211
DMR_975	chr4	184319589	184319924	*	-3.24581	0.0014211
DMR_998	chr6	33153499	33155135	*	3.20798	0.0014211
DMR_1056	chr19	48897863	48898160	*	-3.1163	0.00142475
DMR_1169	chr1	47909931	47911019	*	3.0296	0.00142475
DMR_999	chr7	641028	641413	*	-3.24369	0.00142475
DMR_1170	chr11	18433500	18434171	*	3.02909	0.0014284
DMR_1057	chr14	47120845	47121158	*	3.11348	0.00143206
DMR_1058	chr12	129416689	129417818	*	3.11156	0.00143571
DMR_1260	chr1	197887295	197889693	*	-2.37107	0.00143571
DMR_1171	chr1	32169274	32170066	*	-3.02548	0.00144302
DMR_1497	chr14	73704007	73706676	*	-2.14647	0.00144302
DMR_1498	chr14	101497760	101500125	*	2.14646	0.00144302
DMR_1145	chr7	94023442	94024254	*	-2.85319	0.00144667
DMR_1172	chr1	6526049	6526531	*	3.02506	0.00144667
DMR_1043	chr7	156741514	156741808	*	3.20109	0.00145032
DMR_1146	chr19	45116089	45117161	*	2.84867	0.00145032
DMR_1041	chr18	2912735	2913254	*	3.15779	0.00145398
DMR_1059	chr6	29364174	29365287	*	3.10682	0.00145398
DMR_1060	chr5	121495187	121495938	*	3.10595	0.00145398
DMR_1013	chr20	8111582	8112368	*	3.23102	0.00146128
DMR_1042	chr1	202611933	202612712	*	-3.15549	0.00146128
DMR_1044	chr2	154336045	154336401	*	3.19818	0.00146494
DMR_1179	chr1	21900724	21901685	*	-3.01961	0.00146494
DMR_1180	chr2	239628111	239629273	*	3.01684	0.0014759
DMR_1064	chr15	80634135	80636017	*	3.09443	0.00147955
DMR_1261	chr17	48049952	48052682	*	2.3531	0.00147955
DMR_1262	chr6	33180930	33181870	*	-2.3531	0.00147955
DMR_1673	chr8	70745342	70746570	*	-1.54364	0.00147955
DMR_1023	chr5	131594961	131596602	*	-3.2239	0.00149781
DMR_1077	chr7	155324691	155326743	*	-2.67266	0.00150512
DMR_1176	chr22	41763093	41763512	*	-2.83616	0.00150512
DMR_1095	chr16	67449835	67450810	*	-2.70684	0.00150877
DMR_1110	chr3	51994615	51997689	*	2.5315	0.00150877
DMR_1065	chr19	16999576	16999953	*	-3.08455	0.00151243
DMR_1177	chr10	35893437	35894430	*	2.83307	0.00151243
DMR_1066	chr6	90596060	90596921	*	3.08157	0.00151608
DMR_1024	chr7	126888942	126890254	*	3.20878	0.00152339
DMR_1200	chr19	49249932	49250688	*	3.00141	0.00152339
DMR_1323	chr12	131198873	131201389	*	-2.3362	0.00152339
DMR_1544	chr21	38071323	38073992	*	-2.12924	0.00152339
DMR_1025	chr17	47785865	47786426	*	3.20789	0.00152704
DMR_1209	chr4	24796753	24797176	*	2.99868	0.00152704
DMR_1210	chr7	157293538	157294502	*	2.99752	0.00152704
DMR_1118	chr6	31148332	31148666	*	2.52065	0.00153069
DMR_1674	chr8	1892416	1897697	*	1.53408	0.001538
DMR_1196	chr6	21523451	21524931	*	2.81896	0.00154165
DMR_1197	chr19	35606554	35608170	*	2.81842	0.00154165
DMR_1068	chr20	656558	657309	*	-3.12762	0.00154531
DMR_1069	chr8	114389356	114389479	*	3.12759	0.00154531
DMR_1067	chr6	33036464	33037662	*	3.07312	0.00155627
DMR_1223	chr16	31493360	31494799	*	2.92387	0.00155992
DMR_1062	chr20	61733499	61733863	*	-3.1676	0.00156723
DMR_1072	chr2	115419537	115419846	*	-3.1975	0.00157088
DMR_1089	chr7	155600697	155602060	*	-3.11365	0.00157453
DMR_1131	chr13	88324169	88326752	*	-2.4996	0.00157453
DMR_1235	chr12	108732994	108733370	*	-2.98039	0.00157453
DMR_1236	chr3	169683969	169684395	*	2.9796	0.00157819
DMR_1237	chr1	156786601	156787714	*	2.97947	0.00157819
DMR_1324	chr13	103052144	103054309	*	-2.31314	0.00157819
DMR_1562	chr10	102981446	102985949	*	-2.10046	0.00157819
DMR_1070	chr15	40398548	40399101	*	3.16454	0.00158184
DMR_1071	chr6	26224013	26224668	*	-3.16431	0.00158184
DMR_1124	chr8	17433625	17433926	*	-3.06829	0.00158184
DMR_1206	chr14	54686184	54687202	*	-2.80873	0.00158184
DMR_1119	chr6	29394438	29395950	*	2.65161	0.00158549
DMR_1143	chr12	54359712	54362158	*	-2.49238	0.0015928
DMR_1073	chr2	208102747	208103396	*	3.19274	0.00159645
DMR_1224	chr2	240428153	240429462	*	2.91578	0.00160011
DMR_1090	chr10	101087757	101088551	*	3.15	0.00161107
DMR_1147	chr3	137488094	137490228	*	-3.05873	0.00161472
DMR_1221	chr1	15763737	15766069	*	2.79933	0.00161472
DMR_1225	chr1	159869902	159870915	*	2.90622	0.00161472
DMR_1148	chr5	172750611	172751792	*	-3.05854	0.00161837
DMR_1149	chr19	42636625	42637137	*	-3.05787	0.00161837
DMR_1226	chr3	48507354	48509019	*	-2.90545	0.00161837
DMR_1246	chr12	129337768	129338939	*	-2.97052	0.00161837
DMR_1247	chr17	6679348	6679564	*	-2.97014	0.00161837
DMR_1091	chr8	1913132	1914262	*	3.14861	0.00162202
DMR_1121	chr16	31227272	31228299	*	-2.66959	0.00162202
DMR_1222	chr7	157340390	157343748	*	2.79732	0.00162202
DMR_1097	chr3	11623526	11624533	*	-3.09698	0.00162933
DMR_1098	chr12	57998317	57998786	*	-3.09467	0.00162933
DMR_1099	chr18	19752292	19753432	*	3.09412	0.00162933
DMR_1346	chr11	31825792	31828040	*	-1.87595	0.00162933
DMR_1122	chr4	88528262	88531563	*	2.66633	0.00163298
DMR_1150	chr11	115024362	115025599	*	3.05292	0.00163298
DMR_1248	chr1	3606777	3607425	*	2.96543	0.00163298
DMR_1102	chr12	96183197	96184020	*	-3.14426	0.00163664
DMR_1074	chr4	41936041	41936852	*	3.17856	0.00164029
DMR_1100	chr4	140200520	140201262	*	-3.09074	0.00164029
DMR_1182	chr12	125000734	125003786	*	-2.47254	0.00164029
DMR_1393	chr18	44561130	44562918	*	2.30477	0.00164394
DMR_1582	chr22	31002362	31003587	*	-2.07275	0.00164394
DMR_1075	chr13	22248814	22249523	*	-3.1757	0.0016476
DMR_1249	chr6	31324280	31325136	*	-2.96242	0.0016476
DMR_1186	chr12	56224311	56225116	*	-3.0456	0.0016549
DMR_1092	chr9	80849558	80849800	*	3.17421	0.00165856
DMR_1093	chr12	41581184	41581775	*	3.16977	0.00166221
DMR_1250	chr19	42927074	42928326	*	-2.95585	0.00166221
DMR_1251	chr5	112630041	112630811	*	2.95536	0.00166221
DMR_1406	chr18	12253749	12254703	*	-1.86935	0.00166221
DMR_1103	chr6	43612627	43612908	*	3.13792	0.00166586
DMR_1234	chr2	237071795	237073843	*	-2.89494	0.00166586
DMR_1252	chr16	34740520	34741966	*	2.9551	0.00166586
DMR_1583	chr5	157078573	157080900	*	2.06144	0.00166586
DMR_1187	chr5	3535836	3536376	*	3.04163	0.00166952
DMR_1101	chr11	5640272	5641221	*	3.08179	0.00167317
DMR_1104	chr17	74965245	74965708	*	-3.13448	0.00167317
DMR_1153	chr2	223169965	223173061	*	-2.62958	0.00167317
DMR_1245	chr4	86850334	86851425	*	-2.88895	0.00167317
DMR_1094	chr10	50970863	50971607	*	3.16642	0.00167682
DMR_1188	chr11	59612937	59614247	*	3.03808	0.00167682
DMR_1253	chr16	30195318	30197364	*	-2.95272	0.00167682
DMR_1254	chr11	3254011	3254504	*	2.95161	0.00167682
DMR_1584	chr5	37839407	37840839	*	-2.05679	0.00167682
DMR_1144	chr4	151502935	151504187	*	2.65671	0.00168048
DMR_1394	chr1	219346899	219348697	*	2.29578	0.00168413
DMR_1108	chr17	8287126	8288033	*	3.16186	0.00168778
DMR_1109	chr2	131100972	131101532	*	3.16136	0.00168778
DMR_1154	chr2	71124470	71126740	*	-2.62355	0.00168778
DMR_1255	chr18	55019437	55020324	*	-2.94495	0.00169509
DMR_1105	chr3	64008007	64008387	*	3.12527	0.00170239
DMR_1106	chr10	22726610	22726885	*	-3.1249	0.00170239
DMR_1107	chr2	55458007	55458741	*	3.1233	0.00170239
DMR_1256	chr11	15959602	15960510	*	2.93804	0.00170239
DMR_1733	chr15	58357047	58358384	*	-1.34647	0.0017097
DMR_1113	chr1	240776162	240776779	*	-3.1549	0.00171335
DMR_1155	chr1	112523636	112525764	*	2.61229	0.00171701
DMR_1268	chr20	37464179	37465830	*	2.87662	0.00171701
DMR_1189	chr8	23145432	23145878	*	-3.0263	0.00172066
DMR_1193	chr3	71833530	71834840	*	-2.43436	0.00172066
DMR_1194	chr2	85803209	85805631	*	2.43169	0.00172431
DMR_1195	chr4	164393802	164395512	*	2.43055	0.00172431
DMR_1459	chr8	23563859	23564901	*	-2.28651	0.00172431
DMR_1460	chr1	34631096	34633066	*	-1.85012	0.00172431
DMR_1114	chr4	152682615	152682899	*	3.14878	0.00173162
DMR_1190	chr13	20797356	20798734	*	3.02531	0.00173162
DMR_1111	chr2	74153086	74153317	*	3.11021	0.00173527
DMR_1302	chr8	22545322	22548546	*	2.87161	0.00174623
DMR_1184	chr8	99950917	99952749	*	-2.64065	0.00175719
DMR_1162	chr4	55092375	55094337	*	-2.60027	0.00176085
DMR_1244	chr9	97843654	97847913	*	-2.76888	0.0017645
DMR_1269	chr6	25217905	25219327	*	2.93053	0.0017645
DMR_1112	chr10	73157611	73158072	*	-3.1021	0.00176815
DMR_1560	chr16	73265146	73266785	*	2.26642	0.00176815
DMR_1213	chr16	31213481	31214607	*	-2.41184	0.00177181
DMR_1214	chr5	148205353	148206667	*	-2.41055	0.00177181
DMR_1270	chr14	50506033	50507529	*	2.92887	0.00177181
DMR_1561	chr4	155701147	155702610	*	2.26295	0.00177181
DMR_1832	chr16	86542789	86544787	*	-1.26219	0.00177181
DMR_1191	chr3	187870621	187871034	*	3.01614	0.00177546
DMR_1271	chr15	38857474	38858634	*	2.92797	0.00177546
DMR_1272	chr15	35086967	35088005	*	-2.92326	0.00178277
DMR_1634	chr16	22824877	22826243	*	-2.0295	0.00178277
DMR_1310	chr14	97685060	97686001	*	-2.84778	0.00179738
DMR_1181	chr10	13750681	13751748	*	3.05023	0.00181564
DMR_1263	chr11	44625337	44628259	*	2.39204	0.00181564
DMR_1115	chr14	73956373	73956710	*	3.12519	0.00182295
DMR_1125	chr7	96133088	96133991	*	3.08551	0.00182295
DMR_1203	chr3	184037145	184038427	*	-2.62117	0.00183391
DMR_1264	chr8	72468021	72471153	*	-2.37756	0.00183391
DMR_1328	chr20	43752871	43753652	*	2.84044	0.00183391
DMR_1329	chr1	241587099	241587783	*	-2.83977	0.00183391
DMR_1227	chr6	109556914	109557804	*	2.991	0.00183756
DMR_1581	chr6	31645405	31647562	*	2.24525	0.00183756
DMR_1330	chr17	73583355	73584617	*	-2.83905	0.00184122
DMR_1204	chr14	101298216	101300260	*	2.61969	0.00184487
DMR_1211	chr1	167090618	167091094	*	-3.04429	0.00184487
DMR_1604	chr6	32944067	32946062	*	-2.24321	0.00184487
DMR_1282	chr19	43969650	43970683	*	2.75342	0.00184852
DMR_1205	chr6	169566620	169569137	*	2.61162	0.00186679
DMR_1238	chr12	2156895	2157687	*	3.03588	0.00187775
DMR_1239	chr5	1551871	1552259	*	3.03587	0.00187775
DMR_1240	chr17	40264320	40264861	*	-3.03586	0.00187775
DMR_1215	chr7	156397064	156399000	*	2.60922	0.0018814
DMR_1241	chr8	142309389	142310276	*	3.03473	0.0018814
DMR_1669	chr17	43921313	43923027	*	2.00762	0.00188506
DMR_1128	chr6	166907748	166908071	*	3.10497	0.00188871
DMR_1183	chr19	13946770	13948274	*	-2.57388	0.00188871
DMR_1273	chr2	172972681	172974217	*	-2.97812	0.00189236
DMR_1265	chr11	1506936	1509296	*	-2.35834	0.00189602
DMR_1359	chr12	71003576	71004372	*	-2.81989	0.00189602
DMR_1126	chr2	97524719	97525009	*	3.07276	0.00189967
DMR_1127	chr18	12658611	12659100	*	3.07202	0.00189967
DMR_1274	chr7	4242769	4243604	*	2.97666	0.00189967
DMR_1670	chr7	2556531	2558200	*	2.00549	0.00189967
DMR_1671	chr6	30120031	30122213	*	2.00399	0.00190332
DMR_1283	chr22	39965495	39966921	*	2.89153	0.00190697
DMR_1605	chr17	46018654	46019184	*	-2.2209	0.00190697
DMR_1129	chr6	26016674	26017619	*	3.09794	0.00191063
DMR_1216	chr11	120434880	120435978	*	-2.60114	0.00191063
DMR_1303	chr8	56436393	56438142	*	2.88944	0.00191063
DMR_1266	chr3	147106561	147109784	*	-2.35422	0.00191428
DMR_1267	chr22	31317287	31318546	*	2.354	0.00191428
DMR_1360	chr7	90337268	90339136	*	2.81546	0.00192524
DMR_1133	chr6	25650786	25651724	*	3.09213	0.00192889
DMR_1134	chr16	12898430	12898523	*	3.0905	0.00193255
DMR_1135	chr12	49487944	49488311	*	-3.09004	0.00193255
DMR_1202	chr14	106319730	106321936	*	2.55726	0.0019362
DMR_1284	chr18	53068637	53069573	*	2.96845	0.00193985
DMR_1376	chr3	155394092	155394918	*	2.81135	0.00194351
DMR_1606	chr8	67090752	67092562	*	2.2003	0.00194351
DMR_1217	chr12	14996143	14996776	*	2.59322	0.00194716
DMR_1308	chr2	29337946	29338432	*	-2.72792	0.00195081
DMR_1242	chr11	93232619	93232936	*	3.01848	0.00195812
DMR_1307	chr10	25464418	25466027	*	-2.34469	0.00195812
DMR_1311	chr7	14942324	14943052	*	-2.8772	0.00195812
DMR_1312	chr12	57619290	57620856	*	-2.87578	0.00195812
DMR_1309	chr10	11361070	11363284	*	2.72641	0.00196543
DMR_1228	chr3	49459591	49460566	*	2.55132	0.00197273
DMR_1229	chr3	44282813	44283638	*	2.55095	0.00197273
DMR_1313	chr6	166836358	166837923	*	2.87467	0.00197273
DMR_1285	chr14	100968977	100970938	*	2.95728	0.00197639
DMR_1286	chr17	19881632	19882043	*	-2.95673	0.00197639
DMR_1192	chr2	97193080	97193688	*	-3.05415	0.00198735
DMR_1230	chr8	68864012	68865187	*	-2.54992	0.00198735
DMR_1377	chr1	53925145	53926227	*	2.79886	0.001991
DMR_1378	chr11	94965469	94965924	*	-2.79816	0.001991
DMR_1218	chr1	2461278	2463136	*	-2.5889	0.00199465
DMR_1257	chr1	20649683	20650422	*	3.00679	0.00199465
DMR_1343	chr6	133561368	133561932	*	2.33636	0.00199465
DMR_1668	chr17	46607103	46608874	*	2.18991	0.00199465
DMR_1231	chr1	205818668	205819609	*	-2.54568	0.00200561
DMR_1646	chr17	80843878	80848209	*	1.75863	0.00201292
DMR_1287	chr6	84233917	84234463	*	2.94624	0.00202022
DMR_1325	chr15	32964208	32966463	*	2.71604	0.00202022
DMR_1288	chr4	48494721	48496404	*	2.94435	0.00202388
DMR_1289	chr14	69725185	69726221	*	2.94424	0.00202388
DMR_1326	chr1	154679990	154681901	*	2.71249	0.00202753
DMR_1219	chr7	93549904	93551275	*	-2.58198	0.00203118
DMR_1290	chr6	119470324	119471418	*	2.94061	0.00203118
DMR_1291	chr15	70766226	70767649	*	-2.99973	0.00203118
DMR_1327	chr3	36421703	36422406	*	-2.71184	0.00203118
DMR_1379	chr7	21984652	21985735	*	-2.78784	0.00203484
DMR_1793	chr13	28500882	28503812	*	-1.97205	0.00203484
DMR_1292	chr6	30112423	30113074	*	2.99318	0.00203849
DMR_1293	chr11	66773712	66774168	*	2.99178	0.00204214
DMR_1380	chr2	70932281	70934701	*	2.78531	0.0020458
DMR_1275	chr17	75446661	75448089	*	-3.04079	0.00204945
DMR_1344	chr16	969293	973141	*	2.32385	0.00204945
DMR_1352	chr18	73139433	73141041	*	2.84989	0.00206041
DMR_1672	chr6	30850207	30851638	*	1.74475	0.00206406
DMR_1220	chr2	19557396	19558997	*	-2.57105	0.00206772
DMR_1276	chr18	11880973	11881235	*	3.03472	0.00206772
DMR_1304	chr12	49483619	49484169	*	-2.93385	0.00206772
DMR_1732	chr6	17282095	17283113	*	-2.17562	0.00207137
DMR_1277	chr2	9285733	9286157	*	3.03228	0.00207502
DMR_1278	chr7	29231907	29233476	*	3.03219	0.00207502
DMR_1305	chr7	158219937	158221076	*	2.98277	0.00207867
DMR_1907	chr17	6346791	6348225	*	-1.51696	0.00208233
DMR_1321	chr18	20716435	20716991	*	-2.98002	0.00209329
DMR_1345	chr12	89743788	89745095	*	2.31346	0.00209329
DMR_1399	chr3	121379745	121380792	*	2.77938	0.00209329
DMR_1400	chr11	41481164	41481891	*	-2.77879	0.00209329
DMR_1314	chr12	54866499	54867653	*	2.93174	0.00209694
DMR_1361	chr3	126113640	126113918	*	-2.84108	0.00209694
DMR_1294	chr2	182522257	182523146	*	3.02746	0.00210059
DMR_1295	chr13	114927579	114927933	*	-3.02727	0.00210059
DMR_1296	chr8	121825470	121826520	*	3.02677	0.00210059
DMR_1315	chr2	234261155	234262348	*	2.93075	0.00210059
DMR_1333	chr5	153858585	153859049	*	-2.97827	0.00210059
DMR_1300	chr11	19734864	19736333	*	-2.51832	0.00210425
DMR_1297	chr1	25069086	25070672	*	3.02595	0.0021079
DMR_1233	chr7	120967874	120969079	*	2.56053	0.00211155
DMR_1316	chr8	73848252	73849914	*	2.92638	0.00211521
DMR_1317	chr11	1031856	1033345	*	2.92567	0.00211886
DMR_1367	chr8	120428418	120428692	*	-2.97358	0.00211886
DMR_1350	chr14	93896178	93897981	*	-2.69148	0.00212251
DMR_1301	chr2	219856218	219858247	*	-2.51349	0.00212617
DMR_1351	chr8	79427937	79428725	*	-2.68957	0.00212982
DMR_1368	chr11	85469037	85469919	*	2.96893	0.00215174
DMR_1407	chr12	121476549	121477692	*	-2.76876	0.00215174
DMR_1369	chr13	22243392	22244229	*	-2.96809	0.00215905
DMR_1381	chr5	1122753	1123809	*	2.82726	0.00215905
DMR_1370	chr22	32767005	32768114	*	2.9658	0.00216635
DMR_1298	chr8	37458435	37459668	*	3.01327	0.00217001
DMR_1318	chr17	9550108	9550545	*	2.91547	0.00217001
DMR_1371	chr21	34773372	34774726	*	2.96467	0.00217001
DMR_1405	chr19	8808017	8810253	*	2.3051	0.00217001
DMR_1375	chr10	73846448	73848463	*	-2.5056	0.00217366
DMR_1356	chr4	74486080	74486675	*	2.68034	0.00218096
DMR_1902	chr1	1959442	1961762	*	1.92194	0.00218096
DMR_1319	chr1	160011013	160012865	*	2.9061	0.00218462
DMR_2206	chr13	37004536	37005489	*	-1.28406	0.00218462
DMR_1306	chr2	219849133	219849782	*	-3.00711	0.00218827
DMR_1401	chr10	90582504	90584927	*	2.81889	0.00218827
DMR_1280	chr22	43668583	43671769	*	2.54853	0.00219192
DMR_1372	chr3	58150638	58151629	*	2.95902	0.00219192
DMR_1322	chr3	172312523	172313318	*	-3.00568	0.00219558
DMR_1752	chr19	54290434	54292238	*	1.71129	0.00219558
DMR_1357	chr6	166921760	166924381	*	2.67371	0.00219923
DMR_1320	chr11	108422791	108423325	*	2.90361	0.00220654
DMR_1903	chr7	75931608	75933294	*	-1.91336	0.00221384
DMR_1281	chr22	26875404	26876075	*	-2.5413	0.0022175
DMR_1358	chr19	6712321	6713459	*	2.67066	0.0022175
DMR_1904	chr6	10881782	10883376	*	-1.91263	0.0022175
DMR_1408	chr7	18067437	18068284	*	2.76021	0.00222115
DMR_1409	chr4	141489799	141490428	*	-2.75916	0.00222115
DMR_1410	chr4	206112	207357	*	2.7591	0.00222115
DMR_1794	chr21	31311797	31312687	*	-1.69817	0.0022248
DMR_1795	chr6	33389072	33391615	*	1.6965	0.0022248
DMR_1948	chr6	28829171	28829674	*	1.48248	0.00222846
DMR_1334	chr7	142748962	142749542	*	2.99319	0.00223211
DMR_1335	chr20	57616191	57617230	*	2.99228	0.00223211
DMR_1762	chr6	168376777	168379113	*	2.13625	0.00223211
DMR_1373	chr8	41655673	41656079	*	-2.94598	0.00224307
DMR_1829	chr12	20521463	20523258	*	-1.6834	0.00224672
DMR_1331	chr20	39945503	39946361	*	-2.89614	0.00225038
DMR_1336	chr13	100620447	100621543	*	-2.98862	0.00225038
DMR_1374	chr20	21371547	21372480	*	2.9397	0.00225038
DMR_1830	chr19	38039469	38042154	*	1.6814	0.00225403
DMR_1905	chr4	66534218	66535890	*	-1.90251	0.00225403
DMR_1354	chr11	45703478	45704204	*	2.9853	0.00226134
DMR_1763	chr8	142430399	142432283	*	2.13179	0.00226134
DMR_1764	chr6	127840044	127840755	*	-2.12971	0.00226499
DMR_1355	chr11	47359017	47359958	*	2.98331	0.00226864
DMR_1411	chr21	42218551	42219299	*	-2.80313	0.00226864
DMR_1332	chr2	223159838	223160569	*	-2.89201	0.0022723
DMR_1353	chr13	32889023	32889515	*	2.8911	0.00227595
DMR_1429	chr22	43811887	43814205	*	2.74664	0.00227595
DMR_1347	chr17	8702099	8703341	*	2.52628	0.0022796
DMR_1348	chr2	70994758	70995459	*	-2.52542	0.0022796
DMR_1412	chr1	3006329	3008033	*	2.8003	0.00228691
DMR_1765	chr6	32071418	32074934	*	2.12136	0.00228691
DMR_1766	chr14	38066873	38069079	*	-2.11815	0.00228691
DMR_1430	chr3	137716694	137717607	*	2.74474	0.00229056
DMR_1349	chr7	43349917	43351604	*	2.52096	0.00230152
DMR_1362	chr19	19373998	19375575	*	2.88237	0.00230152
DMR_1363	chr7	4764228	4765362	*	-2.88198	0.00230152
DMR_1413	chr10	70321574	70322874	*	2.79547	0.00230152
DMR_1414	chr12	119614312	119616385	*	2.79501	0.00230517
DMR_1831	chr1	209978397	209980186	*	1.65993	0.00230517
DMR_1364	chr8	134115347	134116754	*	2.88139	0.00230883
DMR_1396	chr1	44871429	44873592	*	-2.65514	0.00230883
DMR_1404	chr8	142179603	142180109	*	2.97494	0.00230883
DMR_1499	chr7	56514965	56516504	*	2.47048	0.00230883
DMR_1397	chr19	39573757	39575027	*	-2.65326	0.00231248
DMR_1607	chr2	85640001	85641593	*	-2.27601	0.00231248
DMR_1415	chr7	53879210	53880674	*	2.79002	0.00231979
DMR_1431	chr14	24803679	24804153	*	-2.73781	0.00231979
DMR_1608	chr21	36258423	36259797	*	2.26591	0.00231979
DMR_1416	chr13	113419720	113420805	*	2.78965	0.00232709
DMR_1609	chr14	99736978	99739029	*	-2.25987	0.00233075
DMR_1610	chr8	17270347	17271535	*	2.25841	0.00233805
DMR_2040	chr7	35294949	35299217	*	-1.87659	0.00233805
DMR_1365	chr19	3464765	3465714	*	2.873	0.00235267
DMR_1611	chr6	72596135	72596748	*	-2.25614	0.00235267
DMR_1612	chr21	43815685	43818241	*	2.25594	0.00235267
DMR_1366	chr1	55088543	55089484	*	2.8724	0.00235632
DMR_1523	chr17	76100510	76102509	*	2.45232	0.00235997
DMR_1613	chr12	72665880	72667707	*	-2.25213	0.00235997
DMR_1444	chr4	3449300	3451216	*	2.73003	0.00236728
DMR_1398	chr6	29855110	29856294	*	-2.64551	0.00237093
DMR_1467	chr1	51795340	51796987	*	-2.72948	0.00237458
DMR_1614	chr7	155792762	155795730	*	2.2505	0.00237824
DMR_1418	chr11	85780846	85781719	*	2.962	0.00238189
DMR_1419	chr4	41363320	41364383	*	-2.96072	0.00238189
DMR_1432	chr12	111618925	111619455	*	-2.77963	0.0023892
DMR_2085	chr4	54965684	54967061	*	-1.86501	0.00239285
DMR_1382	chr17	3416252	3417664	*	2.85944	0.00239651
DMR_1420	chr2	97203428	97204401	*	-2.95563	0.00239651
DMR_1383	chr11	69259247	69260136	*	2.85848	0.00240016
DMR_1384	chr13	113611440	113611873	*	2.85838	0.00240016
DMR_1388	chr3	138999129	139000525	*	2.91641	0.00240016
DMR_1433	chr4	102711629	102712397	*	-2.77719	0.00240016
DMR_1389	chr10	134000524	134001728	*	-2.91506	0.00240381
DMR_1390	chr2	113340804	113341773	*	2.91415	0.00240381
DMR_1391	chr19	48389435	48389805	*	2.91409	0.00240381
DMR_1385	chr11	82707269	82708762	*	2.85733	0.00240746
DMR_1392	chr2	121494295	121495233	*	-2.91126	0.00240746
DMR_1425	chr6	49754848	49756399	*	2.63491	0.00240746
DMR_1426	chr18	32396951	32398451	*	2.63406	0.00240746
DMR_1468	chr2	111874495	111876008	*	-2.723	0.00240746
DMR_1469	chr1	168248942	168250628	*	2.72227	0.00240746
DMR_1545	chr2	217559020	217560403	*	-2.44345	0.00241112
DMR_1417	chr17	7942328	7942743	*	-2.90694	0.00242208
DMR_1546	chr1	55270680	55271927	*	2.43573	0.00242208
DMR_1427	chr13	113636679	113638999	*	2.63286	0.00242573
DMR_1644	chr1	120438925	120440230	*	2.23496	0.00244034
DMR_1386	chr7	4783964	4784769	*	-2.84986	0.002444
DMR_1387	chr5	163893564	163894440	*	2.84954	0.002444
DMR_2089	chr11	2951201	2951857	*	-1.4191	0.00244765
DMR_1823	chr1	16344342	16346434	*	2.07689	0.0024513
DMR_1421	chr3	39230320	39232857	*	2.93947	0.00245496
DMR_1824	chr14	29234282	29235469	*	-2.07555	0.00245496
DMR_1645	chr12	41085884	41087101	*	-2.22972	0.00245861
DMR_2099	chr6	33145955	33149047	*	1.84972	0.00245861
DMR_1402	chr20	50792666	50794730	*	2.84577	0.00246226
DMR_1470	chr6	149805995	149806635	*	-2.71482	0.00246226
DMR_1825	chr5	59188112	59189934	*	-2.07478	0.00246226
DMR_1826	chr4	156128904	156130208	*	-2.07454	0.00246226
DMR_1403	chr2	219840216	219841474	*	2.84509	0.00246592
DMR_1428	chr15	29409410	29410508	*	2.62682	0.00246592
DMR_1471	chr14	61113109	61115132	*	-2.71198	0.00246592
DMR_1445	chr7	89747958	89749098	*	-2.76708	0.00247322
DMR_1827	chr5	178986131	178987429	*	2.06911	0.00247322
DMR_1635	chr15	27786455	27788243	*	2.41673	0.00247687
DMR_1422	chr1	12804693	12805849	*	2.93616	0.00248053
DMR_1446	chr1	201084506	201085757	*	2.76657	0.00248053
DMR_1500	chr18	23713407	23714084	*	2.48284	0.00249879
DMR_1437	chr14	54418728	54419825	*	2.89522	0.0025061
DMR_1472	chr16	3096477	3097520	*	-2.70566	0.0025061
DMR_1473	chr5	56777333	56778854	*	2.70466	0.00250975
DMR_1511	chr8	668053	669477	*	2.48134	0.00250975
DMR_1512	chr4	155663529	155664998	*	-2.48107	0.00250975
DMR_1455	chr3	116163694	116164242	*	-2.89001	0.00252071
DMR_1441	chr13	93878969	93880583	*	-2.61353	0.00252437
DMR_1442	chr21	31654005	31656555	*	2.61301	0.00252437
DMR_1443	chr10	1778529	1779730	*	-2.61257	0.00252437
DMR_1474	chr7	151136940	151137882	*	-2.70171	0.00252437
DMR_1828	chr18	13610941	13611824	*	-2.06029	0.00252437
DMR_1438	chr8	19170080	19170890	*	2.93168	0.00252802
DMR_1701	chr6	49681178	49682595	*	2.40285	0.00252802
DMR_1439	chr2	74753281	74753691	*	2.93121	0.00253167
DMR_2161	chr8	146227670	146228807	*	-1.40092	0.00253898
DMR_1434	chr14	66973919	66974163	*	-2.83396	0.00254994
DMR_1447	chr1	31845904	31846397	*	2.75929	0.00254994
DMR_1435	chr9	101703521	101705378	*	2.83132	0.00255359
DMR_1440	chr2	238598832	238600061	*	2.9284	0.00255359
DMR_1461	chr7	1250038	1250756	*	-2.60851	0.00255359
DMR_1748	chr20	821321	823182	*	2.39849	0.00255359
DMR_1749	chr10	50506293	50507804	*	2.39738	0.00255359
DMR_1524	chr11	2150687	2152577	*	2.46566	0.00255725
DMR_1947	chr3	38179298	38181209	*	-1.59551	0.0025609
DMR_1686	chr2	43454929	43456557	*	-2.20164	0.00256821
DMR_1436	chr17	1880616	1881333	*	-2.82626	0.00257186
DMR_1448	chr1	152481862	152483204	*	2.82373	0.00257917
DMR_1449	chr12	18890326	18891397	*	2.82203	0.00257917
DMR_2135	chr1	119531718	119532925	*	-1.82283	0.00257917
DMR_1450	chr14	85858769	85860394	*	2.82171	0.00258282
DMR_1702	chr14	101294430	101297081	*	2.1972	0.00258282
DMR_1451	chr5	132947004	132948185	*	-2.82091	0.00258647
DMR_1452	chr9	14307195	14309139	*	2.81968	0.00259012
DMR_1462	chr12	7023195	7023527	*	-2.60005	0.00259378
DMR_2012	chr3	122283003	122283684	*	-1.58603	0.00259743
DMR_1475	chr15	99970080	99972595	*	2.7512	0.00260108
DMR_1502	chr7	135433353	135434050	*	-2.6883	0.00260108
DMR_1463	chr17	36583975	36585452	*	-2.59677	0.00260839
DMR_1464	chr10	15253798	15255429	*	2.59643	0.00260839
DMR_1476	chr2	2334766	2335909	*	2.74926	0.00260839
DMR_1489	chr4	113332969	113333269	*	2.87228	0.00260839
DMR_1490	chr14	100068637	100070043	*	2.87193	0.00261204
DMR_1879	chr13	113774941	113777160	*	2.04616	0.0026157
DMR_1453	chr11	45307563	45307997	*	-2.8167	0.00261935
DMR_1454	chr15	69605276	69606770	*	2.81657	0.00261935
DMR_1491	chr15	68127296	68128633	*	-2.87093	0.002623
DMR_1513	chr1	180881086	180882681	*	-2.68461	0.00262666
DMR_1465	chr11	120971242	120973419	*	2.59384	0.00263031
DMR_2029	chr11	32455639	32457162	*	-1.58335	0.00263031
DMR_1456	chr3	141748038	141748884	*	2.90757	0.00263762
DMR_1503	chr1	67773044	67773725	*	-2.86607	0.00263762
DMR_1514	chr1	70224840	70225930	*	2.6822	0.00263762
DMR_1504	chr7	2563184	2563909	*	-2.8656	0.00264127
DMR_1505	chr1	86043795	86044230	*	2.86516	0.00264127
DMR_1506	chr14	24046374	24047057	*	-2.86512	0.00264127
DMR_1479	chr13	114786341	114786904	*	2.80866	0.00264858
DMR_1750	chr22	32599511	32601654	*	2.36937	0.00264858
DMR_1492	chr14	104152124	104152367	*	2.90541	0.00265223
DMR_1563	chr1	231470652	231472815	*	2.44784	0.00265223
DMR_1751	chr4	6421465	6424069	*	2.36699	0.00265954
DMR_1480	chr3	127794706	127796507	*	-2.80573	0.00266684
DMR_1585	chr22	30476089	30476525	*	2.44568	0.0026705
DMR_1915	chr4	188916496	188918218	*	2.03605	0.0026705
DMR_1493	chr11	102402091	102402941	*	2.90296	0.00267415
DMR_1494	chr19	17376472	17377697	*	2.90226	0.00267415
DMR_1586	chr16	4102852	4104522	*	-2.44414	0.00267415
DMR_1477	chr5	139076670	139078529	*	-2.73547	0.00268511
DMR_1478	chr9	116861288	116862053	*	2.73534	0.00268511
DMR_1481	chr6	126660245	126660984	*	2.80412	0.00268511
DMR_1495	chr2	27432830	27434262	*	2.90058	0.00268511
DMR_1587	chr11	6340890	6341908	*	-2.43947	0.00268511
DMR_1588	chr1	44583602	44584930	*	2.43753	0.00268511
DMR_1615	chr1	165413323	165414701	*	-2.42819	0.00270337
DMR_1482	chr20	3644023	3644300	*	2.80147	0.00270703
DMR_1507	chr12	59990120	59990794	*	-2.84965	0.00271068
DMR_1508	chr11	133715511	133716338	*	2.89798	0.00271799
DMR_1566	chr8	36641197	36641924	*	2.66915	0.00271799
DMR_1520	chr14	99945058	99946007	*	2.84622	0.00272529
DMR_1521	chr12	115106488	115107540	*	2.84564	0.00272895
DMR_1767	chr12	103350170	103352000	*	-2.17572	0.00273625
DMR_1675	chr16	71523144	71524135	*	2.4153	0.00275087
DMR_1567	chr3	194117679	194119188	*	-2.6642	0.00275817
DMR_1483	chr16	83863252	83864309	*	2.78939	0.00277278
DMR_1509	chr6	41659360	41659658	*	2.8885	0.00277278
DMR_1515	chr10	95326974	95327884	*	-2.72355	0.00277278
DMR_1768	chr11	134252804	134255144	*	2.16862	0.00277278
DMR_1466	chr4	53010	54036	*	2.5667	0.00277644
DMR_1484	chr12	122356316	122356852	*	-2.78768	0.00277644
DMR_1485	chr14	61748243	61748574	*	2.78694	0.00278009
DMR_1703	chr1	110081045	110082924	*	2.41106	0.0027874
DMR_1486	chr20	61973086	61974754	*	2.78415	0.00279105
DMR_1510	chr7	41745179	41745760	*	-2.88713	0.00279105
DMR_1516	chr2	73053289	73053721	*	2.72027	0.00279105
DMR_1532	chr4	169753514	169754706	*	2.83637	0.00279836
DMR_2011	chr1	179711859	179713349	*	-2.01041	0.00280201
DMR_1487	chr11	17464325	17465653	*	2.78182	0.00280566
DMR_1488	chr1	207069840	207071109	*	2.78165	0.00280566
DMR_1593	chr19	42569945	42571498	*	2.65626	0.00280566
DMR_1618	chr11	45773182	45774411	*	2.65483	0.00281297
DMR_1619	chr5	149792249	149792840	*	-2.65345	0.00282028
DMR_1533	chr6	114176105	114177499	*	-2.83414	0.00282393
DMR_1534	chr2	27503157	27504695	*	2.83297	0.00282758
DMR_1535	chr1	36042986	36043633	*	-2.82895	0.00283489
DMR_1522	chr3	39851380	39851931	*	-2.87562	0.00283854
DMR_1525	chr20	18774235	18774820	*	2.55784	0.0028422
DMR_1846	chr20	21686691	21690789	*	-2.33628	0.00284585
DMR_1536	chr11	441983	442189	*	-2.82543	0.0028495
DMR_1769	chr4	13540673	13544301	*	-2.39316	0.00285681
DMR_1848	chr11	92702373	92703536	*	-2.14504	0.00288238
DMR_1849	chr7	156809644	156812171	*	-2.14422	0.00288238
DMR_2056	chr10	95360612	95361951	*	-1.99639	0.00288238
DMR_2057	chr6	99290483	99292665	*	-1.99364	0.00288969
DMR_1537	chr6	28962770	28963307	*	2.86869	0.00289334
DMR_1538	chr6	164393351	164393796	*	2.86752	0.00289334
DMR_2058	chr6	32408863	32411897	*	1.99203	0.00289334
DMR_1517	chr3	38035463	38036060	*	-2.77193	0.00289699
DMR_1539	chr2	241195482	241196067	*	2.86648	0.00290065
DMR_1540	chr11	71145665	71146456	*	2.86551	0.0029043
DMR_1796	chr7	26676191	26677983	*	2.37927	0.0029043
DMR_1847	chr10	131686103	131688686	*	2.32829	0.00290795
DMR_1541	chr4	2929576	2930306	*	2.86338	0.00291161
DMR_1518	chr2	176936377	176937524	*	-2.76835	0.00291891
DMR_1542	chr7	139256124	139256620	*	2.86046	0.00292257
DMR_1543	chr10	92978189	92979600	*	2.86024	0.00292257
DMR_1549	chr6	152085247	152086132	*	2.81087	0.00292622
DMR_1550	chr19	30716182	30717225	*	-2.81064	0.00292622
DMR_1797	chr2	169657751	169659182	*	2.37622	0.00292622
DMR_1551	chr5	154091976	154092426	*	2.80893	0.00293353
DMR_2059	chr2	60777023	60779450	*	-1.987	0.00293353
DMR_1564	chr7	150651937	150653215	*	-2.54668	0.00293718
DMR_1526	chr11	47545207	47546214	*	-2.69354	0.00294449
DMR_1527	chr2	48844511	48845068	*	2.69248	0.00294449
DMR_1552	chr7	1997028	1997798	*	2.80718	0.00294814
DMR_1647	chr16	15528057	15529115	*	-2.63446	0.00294814
DMR_1528	chr1	209825672	209827055	*	2.69174	0.00295179
DMR_1565	chr2	27236270	27238398	*	2.54315	0.00295179
DMR_1553	chr15	72447866	72448547	*	-2.80513	0.00296275
DMR_1798	chr18	77622587	77624513	*	2.36783	0.00296275
DMR_1529	chr6	40554379	40555076	*	-2.68907	0.00297006
DMR_1554	chr16	54096340	54097517	*	2.80398	0.00297006
DMR_1555	chr1	28261478	28262080	*	-2.80394	0.00297006
DMR_1880	chr7	19812327	19813244	*	-2.13115	0.00298832
DMR_1519	chr3	159756648	159757127	*	-2.75951	0.00299928
DMR_1799	chr1	78956382	78957515	*	-2.36089	0.00299928
DMR_1881	chr8	27347861	27348940	*	-2.12638	0.00300294
DMR_1882	chr5	1224256	1226132	*	2.12579	0.00300294
DMR_1589	chr10	90749562	90750580	*	-2.53805	0.00300659
DMR_1850	chr2	169312172	169313695	*	-2.3101	0.00300659
DMR_1547	chr5	134375885	134377058	*	-2.68519	0.00301024
DMR_1883	chr5	41869373	41870875	*	-2.12478	0.00301024
DMR_1548	chr2	12858298	12859103	*	-2.68201	0.0030212
DMR_1556	chr11	85430629	85431821	*	2.79654	0.00302486
DMR_1590	chr11	46382485	46383924	*	-2.53459	0.00303947
DMR_1591	chr9	5184772	5186522	*	2.53457	0.00303947
DMR_1592	chr2	106467587	106468546	*	2.53352	0.00303947
DMR_1687	chr19	16830287	16830859	*	-2.62286	0.00303947
DMR_1571	chr10	21463485	21464296	*	2.84164	0.00304678
DMR_1688	chr11	20618651	20620287	*	-2.62134	0.00304678
DMR_1572	chr12	5541814	5542736	*	-2.84079	0.00305043
DMR_1594	chr2	557490	558315	*	2.67722	0.00305043
DMR_1800	chr11	134257429	134258597	*	2.35189	0.00305043
DMR_1557	chr9	72657974	72658490	*	2.79116	0.00305773
DMR_1530	chr11	102477204	102478044	*	2.74955	0.00306504
DMR_1531	chr7	157322117	157323444	*	2.74895	0.00306504
DMR_1595	chr2	220299604	220300242	*	-2.67633	0.0030687
DMR_1689	chr2	182545934	182547955	*	-2.62026	0.00307235
DMR_1558	chr16	49499189	49500009	*	2.78684	0.00307966
DMR_1559	chr11	10325255	10325809	*	2.78588	0.00307966
DMR_1851	chr4	42399699	42401242	*	-2.30006	0.00307966
DMR_1596	chr14	70653719	70655056	*	-2.67335	0.00308331
DMR_1616	chr12	21910766	21913019	*	2.52126	0.00309427
DMR_1852	chr3	77145918	77148084	*	2.29742	0.00309792
DMR_1906	chr14	94759020	94760793	*	2.10427	0.00309792
DMR_1620	chr1	247615433	247616686	*	2.67084	0.00310523
DMR_1573	chr2	32502226	32502699	*	2.83412	0.00310888
DMR_1574	chr5	1948875	1949480	*	2.83334	0.00311253
DMR_1617	chr17	72920176	72920598	*	-2.51839	0.00311253
DMR_1575	chr16	1813796	1814481	*	2.82966	0.00311984
DMR_1690	chr3	129693489	129694665	*	-2.60764	0.00311984
DMR_2219	chr17	72243781	72246037	*	1.95559	0.00311984
DMR_1576	chr4	10042122	10042909	*	2.82805	0.00312349
DMR_1577	chr11	117748486	117749424	*	2.82765	0.00312715
DMR_1578	chr20	50722303	50723227	*	2.82749	0.0031308
DMR_1568	chr16	89314115	89315996	*	2.73987	0.00313445
DMR_1579	chr7	76828885	76829241	*	-2.82552	0.00313445
DMR_1853	chr11	57307863	57310571	*	2.29255	0.00313811
DMR_1569	chr5	147691248	147692173	*	2.73831	0.00314176
DMR_1570	chr13	113291507	113292951	*	2.73763	0.00314176
DMR_1691	chr1	32280923	32281856	*	2.60283	0.00314176
DMR_2293	chr20	2780680	2782348	*	-1.67602	0.00314176
DMR_1923	chr21	31970928	31972923	*	2.3385	0.00314541
DMR_1580	chr7	103082905	103085016	*	2.8209	0.00314907
DMR_1621	chr13	99135543	99135986	*	-2.66221	0.00316368
DMR_1692	chr2	84516404	84517950	*	2.59918	0.00316733
DMR_1693	chr7	22233286	22234734	*	2.59853	0.00317464
DMR_1694	chr1	203018871	203020744	*	2.5979	0.00317829
DMR_1597	chr10	61469820	61470282	*	-2.73387	0.00318194
DMR_1695	chr9	112402449	112403301	*	-2.59774	0.00318194
DMR_1704	chr14	21994362	21995288	*	-2.50798	0.00318194
DMR_2233	chr16	28995843	28996533	*	-1.94498	0.00318194
DMR_1598	chr19	46001550	46002123	*	-2.73097	0.0031929
DMR_1622	chr10	134022578	134024476	*	2.65914	0.0031929
DMR_1623	chr4	3371520	3371928	*	-2.65882	0.0031929
DMR_1599	chr1	152485511	152486997	*	2.73039	0.00319656
DMR_1916	chr4	122871735	122873181	*	-2.28364	0.00320021
DMR_1734	chr16	68267532	68269763	*	2.50538	0.00320386
DMR_2350	chr6	32027379	32029152	*	1.6637	0.00320386
DMR_1917	chr13	28494116	28497117	*	-2.08658	0.00320752
DMR_1603	chr7	157367462	157367871	*	2.8116	0.00321117
DMR_1624	chr9	104248926	104249759	*	-2.65685	0.00321482
DMR_1735	chr6	100913923	100915805	*	-2.50197	0.00321482
DMR_1918	chr10	134996319	134998521	*	2.08476	0.00321848
DMR_2026	chr10	131638584	131641733	*	2.27988	0.00321848
DMR_1625	chr3	52569026	52569925	*	2.72774	0.00322213
DMR_1924	chr12	108523043	108523888	*	-2.32943	0.0032404
DMR_2027	chr21	38069950	38070994	*	-2.27196	0.0032404
DMR_1628	chr2	106578331	106578749	*	2.8071	0.00324405
DMR_1648	chr6	170238514	170239711	*	2.65291	0.00324405
DMR_1736	chr12	66275403	66276363	*	-2.49752	0.00325136
DMR_2351	chr5	161274307	161275436	*	-1.64906	0.00325136
DMR_1600	chr1	27675934	27677072	*	2.76429	0.00325501
DMR_1629	chr10	81204033	81204569	*	-2.80498	0.00325866
DMR_1649	chr11	111789132	111789693	*	2.72336	0.00325866
DMR_1696	chr16	88568209	88569490	*	2.58763	0.00326232
DMR_1737	chr4	21949853	21951046	*	-2.49425	0.00326232
DMR_1630	chr19	14224949	14225172	*	2.80447	0.00326597
DMR_1631	chr7	1121124	1121929	*	-2.80436	0.00326597
DMR_2028	chr1	20512143	20513076	*	-2.26142	0.00326597
DMR_2280	chr17	50234775	50236572	*	-1.92237	0.00328058
DMR_1632	chr20	8112972	8113630	*	-2.80292	0.00328423
DMR_1919	chr2	119602018	119604702	*	-2.07236	0.00328423
DMR_1920	chr6	100052633	100054585	*	-2.0708	0.00328423
DMR_2281	chr2	214148664	214149735	*	-1.92101	0.00328789
DMR_1601	chr3	56717625	56717804	*	2.76193	0.00329154
DMR_1697	chr10	129731748	129733373	*	2.58493	0.00329885
DMR_1753	chr17	34308137	34309577	*	2.49165	0.00329885
DMR_1925	chr8	1048112	1049901	*	2.31848	0.00329885
DMR_1633	chr6	30951917	30953064	*	2.79907	0.0033025
DMR_1602	chr7	96631089	96632294	*	2.75858	0.00331346
DMR_1698	chr10	27540029	27541913	*	2.58347	0.00331346
DMR_1676	chr6	132890602	132891738	*	2.64586	0.00332442
DMR_1650	chr12	93966317	93967711	*	2.71422	0.00332807
DMR_1651	chr3	19189456	19190202	*	-2.71357	0.00332807
DMR_1677	chr2	163008773	163009887	*	2.64516	0.00332807
DMR_1636	chr2	60780415	60780570	*	-2.79613	0.00333538
DMR_1678	chr2	81694122	81694961	*	2.64325	0.00333538
DMR_2347	chr13	31506270	31508371	*	1.91582	0.00333538
DMR_1926	chr5	59064235	59064682	*	-2.31402	0.00333903
DMR_1927	chr8	37823292	37824340	*	-2.3124	0.00334269
DMR_1637	chr10	28288649	28289379	*	2.79346	0.00334634
DMR_1638	chr10	4867773	4868005	*	2.79047	0.00337191
DMR_1679	chr21	45076717	45078421	*	2.63757	0.00337191
DMR_1626	chr16	1307233	1308103	*	2.74895	0.00337556
DMR_1921	chr2	1415911	1418294	*	2.05738	0.00337556
DMR_1922	chr1	13910138	13911093	*	-2.05732	0.00337556
DMR_1639	chr2	120281354	120281999	*	-2.78988	0.00337922
DMR_1652	chr4	1803148	1805090	*	2.70448	0.00338287
DMR_1640	chr1	12566565	12567218	*	2.7888	0.00338652
DMR_1627	chr16	79635284	79635953	*	-2.74721	0.00339383
DMR_1653	chr2	18765197	18766294	*	2.70408	0.00339383
DMR_1641	chr6	52440429	52441462	*	2.78652	0.00339748
DMR_1642	chr7	26192756	26193805	*	2.78635	0.00339748
DMR_1654	chr14	101458500	101460254	*	2.70333	0.00339748
DMR_1655	chr6	49916931	49918335	*	2.70198	0.00340114
DMR_1656	chr8	105340821	105342491	*	2.70168	0.00340479
DMR_1657	chr12	53189663	53190954	*	2.70003	0.0034121
DMR_1643	chr1	152849447	152849783	*	2.78342	0.00341575
DMR_1705	chr12	51784414	51784989	*	2.56327	0.00342306
DMR_1660	chr8	9788745	9789795	*	2.7434	0.00343036
DMR_1658	chr10	127371542	127373048	*	2.69753	0.00343402
DMR_1659	chr17	73084263	73084978	*	2.69739	0.00343402
DMR_1661	chr16	3507460	3507735	*	-2.74322	0.00343402
DMR_1662	chr4	81105823	81106663	*	-2.74248	0.00343402
DMR_2060	chr4	114682885	114684320	*	-2.23404	0.00343402
DMR_1663	chr17	800263	800761	*	-2.74127	0.00343767
DMR_1664	chr1	150978385	150979364	*	-2.74082	0.00343767
DMR_2348	chr6	31648948	31649479	*	-1.89876	0.00343767
DMR_1665	chr8	56790967	56791882	*	2.74023	0.00344132
DMR_2349	chr13	95364510	95365673	*	-1.89574	0.00344863
DMR_2061	chr6	32180641	32182952	*	2.22976	0.00345228
DMR_1666	chr2	11053694	11055702	*	2.73966	0.00345593
DMR_1680	chr17	77893046	77893850	*	-2.69259	0.00345593
DMR_1667	chr3	134512956	134513690	*	2.73915	0.00345959
DMR_1681	chr3	185911519	185912486	*	-2.69229	0.00345959
DMR_1770	chr4	2276537	2278462	*	2.46279	0.00345959
DMR_1706	chr17	56609082	56609840	*	-2.62476	0.00346324
DMR_1707	chr1	236898874	236900382	*	2.62258	0.0034742
DMR_1771	chr7	156434403	156437271	*	2.46048	0.00347785
DMR_1708	chr13	114911566	114912327	*	2.61731	0.00351439
DMR_1683	chr20	39312069	39312602	*	2.73284	0.00351804
DMR_1684	chr11	77299429	77300239	*	2.772	0.00352169
DMR_1884	chr1	149908524	149909433	*	2.45231	0.00352169
DMR_2062	chr4	174438312	174440681	*	-2.21409	0.00352535
DMR_1709	chr1	156863123	156863732	*	-2.61249	0.003529
DMR_2063	chr11	121970694	121972480	*	-2.20948	0.003529
DMR_2064	chr17	46802064	46804804	*	-2.20938	0.003529
DMR_1682	chr7	50933054	50935286	*	2.68289	0.00354726
DMR_1685	chr17	27939261	27939900	*	2.76872	0.00354726
DMR_1710	chr14	24809197	24810213	*	2.61062	0.00355092
DMR_1711	chr22	37163056	37164859	*	2.61034	0.00355457
DMR_2041	chr2	119605761	119607395	*	-2.03811	0.00355457
DMR_1712	chr21	36421467	36422800	*	-2.61029	0.00355822
DMR_1759	chr1	34628784	34630518	*	-2.54859	0.00355822
DMR_1969	chr5	7851396	7852480	*	2.28825	0.00355822
DMR_2494	chr16	51187388	51190201	*	-1.87302	0.00357284
DMR_1725	chr10	90967612	90968091	*	-2.67989	0.00357649
DMR_1726	chr10	120789955	120792077	*	2.67963	0.00357649
DMR_1727	chr4	75230763	75231177	*	-2.67949	0.00357649
DMR_1728	chr12	52624266	52626427	*	2.67915	0.00357649
DMR_2065	chr6	32164442	32165321	*	-2.03571	0.00357649
DMR_1713	chr10	112431719	112432418	*	-2.60406	0.0035838
DMR_1970	chr4	154711906	154714069	*	-2.2872	0.0035838
DMR_1971	chr9	137966942	137967652	*	-2.28665	0.0035838
DMR_1714	chr5	58652602	58654193	*	2.60297	0.0035911
DMR_2100	chr6	32054561	32055146	*	-2.20195	0.00359476
DMR_1740	chr3	53290290	53290482	*	2.72311	0.00360206
DMR_1949	chr11	79149294	79150593	*	-2.4445	0.00360572
DMR_1729	chr6	33560953	33561264	*	2.67628	0.00361302
DMR_1772	chr8	145925419	145926089	*	-2.54121	0.00361302
DMR_1972	chr3	187419290	187421799	*	2.28282	0.00361668
DMR_1730	chr1	228361582	228362509	*	2.674	0.00362033
DMR_1715	chr2	241807859	241808757	*	2.59845	0.00363494
DMR_1950	chr2	144994613	144996219	*	2.43586	0.00363494
DMR_2066	chr17	49241518	49243027	*	2.28004	0.00364225
DMR_1741	chr22	32650997	32651776	*	2.71745	0.00364956
DMR_1801	chr17	62050038	62050719	*	2.53674	0.00366052
DMR_1802	chr10	1205222	1206690	*	2.53673	0.00366052
DMR_2101	chr3	238392	239665	*	-2.19384	0.00366417
DMR_1699	chr13	24143068	24144257	*	2.75416	0.00367147
DMR_1742	chr13	41496184	41496979	*	2.7126	0.00367513
DMR_2136	chr9	72434412	72436854	*	2.02308	0.00367513
DMR_2067	chr12	29650574	29651041	*	2.26898	0.00367878
DMR_2102	chr19	35453625	35455389	*	-2.19	0.00367878
DMR_2068	chr3	196365939	196366994	*	-2.26866	0.00368243
DMR_1973	chr1	207991593	207992548	*	2.42165	0.00368609
DMR_2533	chr13	114311898	114313720	*	1.85344	0.00368609
DMR_1803	chr6	32140544	32141831	*	2.53355	0.00369705
DMR_1700	chr15	24123232	24123517	*	2.75003	0.00370435
DMR_1731	chr16	50299435	50300492	*	-2.66507	0.00370801
DMR_1804	chr7	100822744	100824169	*	-2.52834	0.00372627
DMR_1805	chr1	6445804	6446234	*	2.52773	0.00373358
DMR_2103	chr6	30123868	30124942	*	2.18454	0.00373358
DMR_2104	chr3	127633215	127634587	*	-2.18453	0.00373358
DMR_2070	chr5	126409007	126409553	*	2.41761	0.00373723
DMR_2071	chr11	112037134	112038173	*	2.41744	0.00373723
DMR_1744	chr7	38468944	38469273	*	2.74646	0.00374088
DMR_2072	chr10	94450531	94451625	*	-2.41687	0.00374088
DMR_1716	chr19	46650284	46651553	*	2.58677	0.00374454
DMR_1743	chr14	103010825	103011800	*	-2.70238	0.00374454
DMR_2069	chr1	1356728	1358109	*	2.25527	0.00375915
DMR_1717	chr3	111260252	111261303	*	-2.58599	0.00376646
DMR_2088	chr3	155837026	155838625	*	2.41333	0.00376646
DMR_1718	chr5	176810555	176812139	*	2.58582	0.00377011
DMR_1745	chr9	36135042	36135812	*	2.74342	0.00377011
DMR_1719	chr8	110661013	110662077	*	2.58491	0.00377742
DMR_1806	chr11	78385832	78387569	*	2.52124	0.00378107
DMR_2105	chr7	211878	213703	*	2.40898	0.00378838
DMR_2137	chr12	123752628	123754328	*	-2.00675	0.00378838
DMR_2106	chr3	138724228	138725335	*	2.40772	0.00379203
DMR_1720	chr4	47840050	47840733	*	2.58208	0.00379934
DMR_1746	chr11	65374379	65375067	*	2.73932	0.00380299
DMR_2159	chr2	6790445	6792068	*	2.40523	0.0038103
DMR_1747	chr4	47032325	47033090	*	2.73789	0.00381395
DMR_1754	chr20	23030102	23030533	*	-2.6525	0.00381395
DMR_1807	chr11	26593556	26595206	*	2.51624	0.0038176
DMR_1721	chr12	124911279	124912182	*	-2.57742	0.00383221
DMR_1722	chr4	109092918	109093734	*	-2.57644	0.00383221
DMR_1755	chr3	55515017	55515585	*	-2.68955	0.00383221
DMR_2138	chr1	159683347	159685684	*	2.1716	0.00383221
DMR_2534	chr5	1886956	1887583	*	1.83206	0.00383952
DMR_2139	chr1	53904065	53905399	*	2.16965	0.00384317
DMR_1723	chr11	2443869	2444788	*	2.57066	0.00385413
DMR_1833	chr3	46789735	46792462	*	2.50975	0.00385413
DMR_2175	chr1	221052886	221054430	*	-2.39878	0.00385413
DMR_2535	chr3	62859461	62861311	*	-1.82865	0.00385779
DMR_1756	chr1	228345490	228347181	*	2.68743	0.00386509
DMR_1757	chr2	192711905	192712530	*	-2.73426	0.00386509
DMR_1758	chr3	122043799	122044172	*	2.73056	0.00388336
DMR_2086	chr5	38402540	38406137	*	2.23988	0.00388336
DMR_1724	chr10	95371681	95372462	*	2.56517	0.00388701
DMR_1777	chr7	155284759	155287373	*	2.6459	0.00389067
DMR_1778	chr11	131533019	131533782	*	2.64563	0.00389432
DMR_1779	chr4	23890659	23891835	*	-2.64527	0.00389432
DMR_2176	chr7	150870852	150872892	*	2.39321	0.00389432
DMR_1780	chr22	25335346	25336286	*	2.64415	0.00389797
DMR_1885	chr11	50256574	50258273	*	2.50642	0.00389797
DMR_1886	chr3	12799985	12801712	*	2.50632	0.00389797
DMR_1781	chr1	1562745	1563695	*	2.64342	0.00390163
DMR_1738	chr15	25958206	25960406	*	2.56363	0.00390528
DMR_1739	chr13	51913724	51915353	*	2.56342	0.00390528
DMR_1760	chr19	8642301	8642596	*	-2.72756	0.00391624
DMR_1782	chr1	871308	872737	*	2.64135	0.00391989
DMR_2140	chr4	96761026	96761796	*	2.1569	0.00391989
DMR_1761	chr15	41135432	41135900	*	2.72522	0.00394181
DMR_1783	chr3	186211501	186212640	*	2.63506	0.00395277
DMR_2197	chr11	2921176	2922852	*	1.98402	0.00395643
DMR_2153	chr1	118727658	118728991	*	2.14797	0.00396373
DMR_1784	chr16	967929	968265	*	2.67671	0.00397104
DMR_1785	chr2	121199631	121200256	*	-2.67665	0.00397104
DMR_1808	chr2	128569115	128569513	*	2.7215	0.00397104
DMR_1809	chr13	108919855	108921244	*	2.71945	0.0039893
DMR_2178	chr11	111169795	111170648	*	-2.37472	0.0039893
DMR_1786	chr13	20692744	20693416	*	-2.67319	0.00399296
DMR_2625	chr2	200333729	200335874	*	-1.81129	0.00399661
DMR_2198	chr12	106978920	106981513	*	-1.97715	0.00400026
DMR_1773	chr19	36247523	36248077	*	-2.55244	0.00401122
DMR_1810	chr1	212639983	212640895	*	2.71822	0.00401122
DMR_1835	chr21	37258354	37259802	*	2.62876	0.00401122
DMR_1774	chr1	20879286	20880663	*	-2.55164	0.00401488
DMR_2154	chr1	203054722	203056504	*	2.14209	0.00401488
DMR_1775	chr3	42200666	42201898	*	2.55138	0.00401853
DMR_1787	chr6	64281439	64281771	*	2.67163	0.00402218
DMR_1811	chr1	206786170	206786222	*	2.7168	0.00402218
DMR_1776	chr21	30391784	30392837	*	2.55017	0.00403314
DMR_2179	chr4	107287799	107289956	*	2.36855	0.0040368
DMR_2180	chr13	113629249	113632644	*	2.36815	0.0040368
DMR_1951	chr3	126236504	126237562	*	2.49239	0.00404045
DMR_1788	chr19	707610	708709	*	-2.66686	0.00405506
DMR_1789	chr17	29247612	29248417	*	2.66643	0.00405506
DMR_1836	chr16	55090590	55091198	*	-2.62317	0.00405871
DMR_2181	chr1	119541833	119543336	*	-2.36546	0.00405871
DMR_1952	chr7	158216857	158218633	*	2.48882	0.00406237
DMR_1812	chr1	207842666	207843084	*	-2.7106	0.00406602
DMR_1790	chr5	161276341	161277813	*	2.66569	0.00407333
DMR_2220	chr2	238767502	238768916	*	-2.36297	0.00407698
DMR_2155	chr12	4383076	4384428	*	-2.13519	0.00408063
DMR_2221	chr3	183948019	183948943	*	-2.36223	0.00408063
DMR_1791	chr13	107569395	107570209	*	-2.66326	0.00408794
DMR_1834	chr16	85241897	85242949	*	2.54382	0.00408794
DMR_1837	chr11	59807164	59808049	*	2.62068	0.00408794
DMR_2087	chr18	44236847	44238109	*	2.20534	0.00409159
DMR_2632	chr12	123214554	123215940	*	1.79687	0.00409159
DMR_1813	chr4	174912071	174912278	*	2.70768	0.00409525
DMR_2275	chr12	99287558	99289295	*	-1.96625	0.00409525
DMR_2222	chr7	19158566	19159569	*	2.36059	0.0040989
DMR_1838	chr13	20137806	20139220	*	2.61722	0.00410621
DMR_1839	chr5	162931086	162932300	*	-2.61671	0.00410621
DMR_1840	chr18	76189257	76190811	*	2.6158	0.00410986
DMR_1953	chr7	150759376	150760122	*	2.48359	0.00410986
DMR_1814	chr1	58716662	58718544	*	2.70303	0.00412082
DMR_1815	chr1	147737016	147737302	*	2.702	0.00412447
DMR_1816	chr11	93583253	93583750	*	-2.7018	0.00412447
DMR_2282	chr2	109745344	109746251	*	-1.96072	0.00414274
DMR_2141	chr6	32916946	32918479	*	2.19969	0.00414639
DMR_1792	chr7	44152238	44153406	*	2.65753	0.00415004
DMR_2156	chr2	182321783	182322898	*	-2.12762	0.00415004
DMR_1841	chr1	35250229	35251421	*	2.60947	0.004161
DMR_1842	chr22	19974048	19974866	*	-2.60937	0.004161
DMR_1854	chr15	89954560	89955905	*	-2.53743	0.00416466
DMR_2799	chr22	44207613	44208783	*	-1.51959	0.00416466
DMR_1817	chr6	30104885	30105198	*	2.6969	0.00416831
DMR_1855	chr9	130712990	130713760	*	-2.53695	0.00416831
DMR_2633	chr20	58179025	58180616	*	-1.78304	0.00416831
DMR_2634	chr11	8832111	8833095	*	-1.78245	0.00416831
DMR_1818	chr4	3746443	3746931	*	-2.69556	0.00417196
DMR_1954	chr6	52050133	52051317	*	2.47715	0.00417196
DMR_2223	chr6	30094300	30095258	*	2.35117	0.00417196
DMR_1955	chr4	3473595	3475372	*	2.47621	0.00417927
DMR_2142	chr1	57284447	57286811	*	2.19605	0.00417927
DMR_1843	chr19	9203303	9204578	*	2.60386	0.00418658
DMR_2157	chr13	28491326	28493057	*	-2.1175	0.00418658
DMR_2143	chr11	64519557	64522266	*	2.194	0.00419754
DMR_1856	chr11	119294441	119295757	*	2.53539	0.00420119
DMR_1819	chr5	100239763	100240223	*	-2.69185	0.00420484
DMR_1857	chr17	62018349	62019438	*	2.53484	0.00420484
DMR_1956	chr2	106015739	106017007	*	2.4738	0.00420484
DMR_1820	chr12	2800382	2800500	*	-2.69155	0.00421215
DMR_1844	chr8	38326480	38326968	*	2.60123	0.0042158
DMR_1821	chr10	130083707	130084471	*	2.68931	0.00422676
DMR_1822	chr2	152831129	152831903	*	2.68922	0.00422676
DMR_1858	chr12	68646582	68647574	*	2.53073	0.00422676
DMR_2144	chr12	133018862	133021135	*	2.19117	0.00422676
DMR_1859	chr11	45273975	45275443	*	2.53034	0.00423042
DMR_2224	chr17	27916858	27918338	*	-2.3426	0.00423042
DMR_2801	chr22	50527953	50528752	*	1.5096	0.00423042
DMR_1860	chr17	7342748	7344021	*	-2.52929	0.00424138
DMR_1861	chr10	106012745	106013945	*	2.52845	0.00424138
DMR_1957	chr12	14926317	14927132	*	2.46807	0.00424138
DMR_2158	chr16	88940516	88943319	*	2.11045	0.00424503
DMR_1845	chr3	8693706	8694758	*	2.59683	0.00425233
DMR_2303	chr8	101117902	101118843	*	-1.9454	0.00425233
DMR_1862	chr1	4470956	4472087	*	2.52458	0.00426329
DMR_1863	chr6	33094306	33096501	*	2.52455	0.00426329
[truncated: 1,831 more rows]
