# Supplementary material for: Hypomethylation of PRDM1 is associated with recurrent pregnancy loss
Source: J Cell Mol Med. 2020 Apr 29;24(12):7072–7. doi: 10.1111/jcmm.15335 (PMC7299696; doi:10.1111/jcmm.15335)
Supplement: Supplementary file 5 — Table S4 [file JCMM-24-7072-s005.xlsx]

## Sheet: Gene expression
Name	baseMean	log2FoldChange	lfcSE	stat	pvalue	padj	RPL1	RPL2	RPL3	Control1	Control2	Control3
NR4A2	320.842	3.72714	0.422843	-8.81447	1.2e-18	2.63e-14	424.235	817.849	577.404	33.8124	25.204	46.5506
ALPL	587.043	-3.83902	0.484682	7.9207	2.36e-15	2.58e-11	38.4608	65.6563	54.9908	725.089	604.897	2033.17
ZFP36	2294.98	2.80062	0.362581	-7.72414	1.13e-14	8.21e-11	5509.22	2992.36	3736.08	483.392	490.219	558.607
CXCL8	130.952	4.34679	0.576524	-7.53965	4.71e-14	2.58e-10	287.873	72.7929	408.032	3.75694	5.04081	8.21481
TNC	571.043	3.00811	0.404897	-7.42932	1.09e-13	4.78e-10	833.318	837.118	1436.36	97.6803	79.3927	142.39
RGS1	505.895	4.55034	0.627535	-7.25113	4.13e-13	1.51e-09	350.809	2103.14	540.56	2.50462	31.5051	6.84567
DUSP2	65.9966	3.96733	0.579792	-6.84267	7.77e-12	2.43e-08	93.2384	212.669	78.6369	2.50462	7.56121	1.36913
IL1B	142.417	3.79818	0.557842	-6.80869	9.85e-12	2.69e-08	111.886	477.436	232.611	3.75694	15.1224	13.6913
IGFL2	43.9381	3.81235	0.570943	-6.67729	2.43e-11	5.92e-08	59.4395	117.753	77.5371	5.00925	2.5204	1.36913
APOL1	2102.92	2.70568	0.440354	-6.14433	8.03e-10	1.61e-06	1829.8	4961.33	4432.26	553.522	522.984	317.639
HLA-DQB1	654.651	4.13597	0.673269	-6.14311	8.09e-10	1.61e-06	75.7562	3456.95	345.342	25.0462	13.8622	10.9531
C5AR1	248.851	3.04251	0.498225	-6.10671	1.02e-09	1.85e-06	398.594	524.537	450.375	26.2985	76.8723	16.4296
JUN	2503.53	2.43911	0.403731	-6.04144	1.53e-09	2.57e-06	5973.08	3480.5	3515.56	871.609	441.071	739.333
SLAMF7	102.376	3.7731	0.631534	-5.97451	2.31e-09	3.61e-06	23.3096	310.44	263.956	7.51387	6.30101	2.73827
CCL4L2	185.792	3.49582	0.592545	-5.89968	3.64e-09	5.31e-06	88.5764	667.982	309.598	8.76618	30.2449	9.58394
GADD45B	1617.29	3.07163	0.530643	-5.78851	7.1e-09	9.61e-06	6318.06	1463.71	1203.75	261.733	247	209.478
GPRC5A	707.48	2.93935	0.508535	-5.78004	7.47e-09	9.61e-06	2080.38	525.251	1277.44	112.708	64.2703	184.833
SRGN	1197.88	3.10726	0.541301	-5.74037	9.45e-09	1.15e-05	931.218	4385.41	1364.87	166.557	257.081	82.1481
FAR2P1	100.992	2.89878	0.506922	-5.7184	1.08e-08	1.24e-05	137.527	134.167	281.003	7.51387	25.204	20.537
RP11-54H7.4	80.7821	3.17474	0.559042	-5.6789	1.36e-08	1.37e-05	177.153	81.3567	195.767	7.51387	20.1632	2.73827
EGR2	323.613	3.57677	0.630891	-5.66939	1.43e-08	1.37e-05	1187.62	58.5198	629.645	10.0185	18.903	36.9666
THEMIS2	260.289	2.34763	0.41431	-5.66637	1.46e-08	1.37e-05	257.571	589.48	489.968	70.1295	80.6529	73.9333
CRHBP	118.95	-3.07894	0.543504	5.66498	1.47e-08	1.37e-05	10.4893	26.4053	13.7477	414.515	149.964	98.5777
RGS2	1229.26	2.36778	0.418285	-5.66068	1.51e-08	1.37e-05	1728.41	2265.14	2338.76	458.346	408.306	176.618
FGR	373.006	3.27021	0.580505	-5.6334	1.77e-08	1.49e-05	146.85	1485.83	481.17	27.5509	54.1887	42.4432
LINC01291	33.49	-3.17469	0.563614	5.63274	1.77e-08	1.49e-05	4.66192	2.85462	4.94917	63.8679	31.5051	93.1012
DUSP1	6056.86	2.09364	0.373747	-5.60178	2.12e-08	1.72e-05	11403.1	9408.84	9221.41	1322.44	2434.71	2550.7
HSPA1A	3122.15	2.61901	0.468382	-5.59161	2.25e-08	1.76e-05	7639.72	2120.98	6843.06	830.283	781.325	517.533
RP11-613D13.8	151.974	3.25963	0.584274	-5.57894	2.42e-08	1.83e-05	537.286	266.907	57.7404	17.5324	21.4234	10.9531
C11ORF96	675.087	3.22607	0.581053	-5.55211	2.82e-08	2.06e-05	2539.58	1011.96	266.156	98.9326	98.2958	35.5975
PTGER2	103.275	2.69013	0.490344	-5.48621	4.11e-08	2.8e-05	186.477	274.757	93.4844	23.7939	15.1224	26.0136
SAPCD2	224.689	-2.04683	0.373397	5.48164	4.21e-08	2.8e-05	89.7419	77.7885	73.6877	343.133	287.326	476.459
PTPRC	470.173	3.07878	0.561709	-5.4811	4.23e-08	2.8e-05	179.484	1745.6	702.783	68.8771	66.7907	57.5037
EGR1	1153.78	3.06329	0.561709	-5.45353	4.94e-08	3.18e-05	2313.48	409.638	3719.03	157.791	99.556	223.169
FOS	8292.41	3.08509	0.567127	-5.43985	5.33e-08	3.33e-05	14293.4	4518.87	27593.3	713.818	529.285	2105.73
C1ORF162	165.574	2.53581	0.470156	-5.39355	6.91e-08	4.2e-05	196.966	356.114	321.146	25.0462	66.7907	27.3827
FCGR3A	1048.84	2.92811	0.546141	-5.36145	8.26e-08	4.88e-05	1230.75	3260.69	1298.33	150.277	303.709	49.2889
CACNG4	56.1182	2.39626	0.449863	-5.32664	1e-07	5.68e-05	90.9074	99.1981	101.183	16.2801	11.3418	17.7988
SOCS3	1521.06	2.4546	0.461	-5.32452	1.01e-07	5.68e-05	3485.95	2434.28	2034.66	261.733	230.617	679.091
BCL3	346.429	1.95405	0.367646	-5.31502	1.07e-07	5.69e-05	745.907	478.149	460.823	126.483	139.882	127.33
ADAMTS4	273.983	2.09956	0.395027	-5.31498	1.07e-07	5.69e-05	354.306	616.599	392.085	87.6618	76.8723	116.376
CD69	30.0078	3.3697	0.636349	-5.29537	1.19e-07	6.19e-05	23.3096	100.625	49.4917	1.25231	1.2602	4.1074
TLR2	130.512	2.71728	0.513861	-5.28797	1.24e-07	6.29e-05	148.016	294.026	263.406	18.7847	47.8877	10.9531
GBP5	220.856	3.23085	0.612136	-5.27799	1.31e-07	6.5e-05	38.4608	670.836	548.259	20.037	20.1632	27.3827
HLA-DRA	3487.42	3.38426	0.643753	-5.25708	1.46e-07	6.98e-05	583.905	15379.3	4165.56	278.013	424.688	93.1012
IL1RL1	131.101	3.40195	0.647174	-5.25662	1.47e-07	6.98e-05	33.7989	606.607	118.23	12.5231	11.3418	4.1074
RP11-470L19.5	257.426	3.12582	0.595564	-5.24851	1.53e-07	7.14e-05	261.067	1074.05	117.68	45.0832	30.2449	16.4296
CCL20	22.2958	3.52379	0.672444	-5.24027	1.6e-07	7.31e-05	16.3167	59.9471	54.9908	0	2.5204	0
IL6	49.5274	2.908	0.555854	-5.23159	1.68e-07	7.51e-05	128.203	45.674	100.083	3.75694	12.602	6.84567
HSPA6	155.233	2.35406	0.451481	-5.21409	1.85e-07	8.08e-05	292.535	236.22	273.854	37.5694	69.3111	21.9062
MYO1G	178.055	2.94367	0.565817	-5.20251	1.97e-07	8.44e-05	167.829	684.396	135.827	32.5601	34.0255	13.6913
HLA-DQA1	487.415	3.45351	0.667761	-5.17178	2.32e-07	9.76e-05	31.4679	2220.18	587.302	32.5601	36.5459	16.4296
HLA-DPA1	2152.73	3.24523	0.630049	-5.15075	2.59e-07	0.000107124	498.825	9564.41	2249.67	226.668	297.408	79.4098
PLVAP	399.067	-2.20734	0.431398	5.11671	3.11e-07	0.000125996	181.815	96.3435	95.1341	879.123	727.137	414.848
CXCL2	26.6765	3.09288	0.605346	-5.10927	3.23e-07	0.000128678	57.1085	26.4053	67.6387	3.75694	3.78061	1.36913
ITGAX	878.38	3.01264	0.590339	-5.10324	3.34e-07	0.000130475	321.672	3811.64	785.269	131.493	113.418	106.793
DPYSL3	374.071	1.96667	0.388405	-5.06346	4.12e-07	0.000158071	797.188	387.515	642.293	132.745	143.663	141.021
HCG4P11	239.746	3.00763	0.596671	-5.04068	4.64e-07	0.000175027	138.692	964.863	240.86	27.5509	54.1887	12.3222
PROK1	433.938	2.99759	0.595589	-5.03299	4.83e-07	0.000179109	437.055	1782.71	211.165	86.4095	63.0101	23.2753
CHI3L2	283.85	3.17184	0.632064	-5.01823	5.21e-07	0.000188583	215.614	1334.54	69.2884	33.8124	25.204	24.6444
TEKT2	36.6674	2.98836	0.595682	-5.0167	5.26e-07	0.000188583	121.21	28.5462	56.0906	5.00925	5.04081	4.1074
MX2	167.962	2.1664	0.435036	-4.97983	6.36e-07	0.000224629	159.671	336.845	350.841	60.111	59.2295	41.074
RP11-829H16.3	46.4189	-2.42314	0.487943	4.96603	6.83e-07	0.000237378	16.3167	11.4185	8.24862	75.1387	59.2295	108.162
CCR7	2559.29	-2.36311	0.478399	4.93962	7.83e-07	0.000264996	1100.21	596.616	363.489	4895.29	2291.05	6109.08
CCL3L3	88.7631	2.98515	0.604461	-4.93854	7.87e-07	0.000264996	33.7989	279.753	184.769	15.0277	15.1224	4.1074
CILP	400.522	2.95562	0.599392	-4.93103	8.18e-07	0.000271221	475.516	1650.69	113.831	68.8771	50.4081	43.8123
PKLR	85.0848	-3.4094	0.692124	4.92599	8.39e-07	0.000274147	8.15836	0	3.29945	319.34	170.127	9.58394
DOCK10	166.384	2.9232	0.594976	-4.91313	8.96e-07	0.000288458	61.7704	659.418	206.766	25.0462	30.2449	15.0605
RP11-229P13.23	84.8285	-2.14935	0.438376	4.90299	9.44e-07	0.000299369	23.3096	27.1189	30.7949	107.699	114.678	205.37
KRT34	27.9821	3.5066	0.719837	-4.87138	1.11e-06	0.000346464	142.188	18.555	7.14881	0	0	0
CD74	6442.03	3.04639	0.62592	-4.86705	1.13e-06	0.000349138	1865.93	27455.8	7127.91	758.901	1212.31	231.384
MSR1	372.06	2.90654	0.600556	-4.83976	1.3e-06	0.000395123	173.656	1154.69	746.775	36.317	105.857	15.0605
CLEC2B	213.652	2.81632	0.583364	-4.82772	1.38e-06	0.000412553	208.621	877.083	94.0343	33.8124	32.7653	35.5975
CDC20	695.993	-1.8748	0.388503	4.82571	1.4e-06	0.000412553	351.975	263.339	207.315	1448.92	792.667	1111.74
DAPP1	154.494	2.09576	0.435773	-4.8093	1.51e-06	0.000436122	146.85	276.898	348.642	46.3355	46.6275	61.6111
HLA-DRB6	81.6254	3.25692	0.677154	-4.80972	1.51e-06	0.000436122	16.3167	416.775	41.2431	5.00925	6.30101	4.1074
PIK3R6	160.268	2.89182	0.604102	-4.78697	1.69e-06	0.000479966	137.527	689.391	67.0888	17.5324	22.6836	27.3827
RP11-1100L3.8	1129.21	2.81094	0.58746	-4.7849	1.71e-06	0.000479966	4594.32	424.625	1218.6	151.53	268.423	117.746
HLA-DPB1	1347.63	2.91544	0.610062	-4.77892	1.76e-06	0.000488205	433.558	5858.4	1244.99	225.416	234.398	88.9938
MMP10	37.9386	3.38434	0.709081	-4.77285	1.82e-06	0.000496861	120.044	102.766	2.19963	1.25231	0	1.36913
EMP1	709.676	2.03036	0.426927	-4.75576	1.98e-06	0.000534135	740.079	1912.6	861.706	252.967	247	243.706
MS4A7	280.26	2.702	0.568816	-4.75022	2.03e-06	0.000542284	217.945	747.198	564.206	33.8124	103.337	15.0605
CTSE	73.7531	-3.23724	0.682163	4.74555	2.08e-06	0.000548271	9.32384	1.42731	3.29945	269.247	153.745	5.47654
FPR3	177.155	2.91727	0.616504	-4.73196	2.22e-06	0.000579301	41.9573	499.559	451.475	21.2893	39.0663	9.58394
TNFRSF18	78.0636	3.27003	0.693634	-4.71435	2.42e-06	0.000617541	65.2668	386.088	5.49908	5.00925	3.78061	2.73827
CPEB2	101.988	1.91508	0.406242	-4.71415	2.43e-06	0.000617541	123.541	170.564	201.266	37.5694	36.5459	42.4432
HLA-DOA	96.4045	3.08354	0.654448	-4.71166	2.46e-06	0.000617541	20.9786	400.361	130.328	5.00925	17.6428	4.1074
LIF	910.411	2.42443	0.514796	-4.7095	2.48e-06	0.000617541	2996.45	996.263	799.017	176.576	143.663	350.499
LILRA6	50.8309	2.29341	0.487731	-4.70219	2.57e-06	0.00063098	89.7419	85.6387	87.4354	11.2708	22.6836	8.21481
RGCC	940.245	2.56353	0.545411	-4.70018	2.6e-06	0.00063098	1234.24	2400.02	1411.06	177.828	371.76	46.5506
CD84	126.907	2.62786	0.559325	-4.69827	2.62e-06	0.00063098	87.411	307.586	292.001	10.0185	46.6275	17.7988
LILRB1	136.658	2.92392	0.623169	-4.69202	2.71e-06	0.000643484	37.2953	492.422	238.11	15.0277	30.2449	6.84567
CXCL11	34.8149	3.28627	0.701119	-4.68719	2.77e-06	0.00065178	9.32384	172.705	23.0961	2.50462	1.2602	0
ITGB6	392.085	1.86127	0.397298	-4.68481	2.8e-06	0.000652377	642.179	421.057	824.862	137.754	196.592	130.068
HSD3B2	71.8444	2.97669	0.63686	-4.67401	2.95e-06	0.000677467	31.4679	72.7929	302.45	3.75694	15.1224	5.47654
HLA-DRB1	2033.12	3.10669	0.664853	-4.67275	2.97e-06	0.000677467	378.781	10127.5	1166.36	176.576	296.148	53.3963
KCNA7	539.746	-2.22065	0.475479	4.67035	3.01e-06	0.000678378	230.765	154.15	95.684	674.996	549.448	1533.43
FCN1	180.857	3.06305	0.657159	-4.66106	3.15e-06	0.000702499	25.6405	186.978	821.563	16.2801	26.4642	8.21481
RCAN1	807.361	1.95645	0.420222	-4.65575	3.23e-06	0.000712819	1350.79	697.242	1905.98	260.481	302.449	327.223
LILRB4	196.803	3.01327	0.647472	-4.65389	3.26e-06	0.000712819	69.9288	618.026	431.128	20.037	40.3265	1.36913
CCNB1	1498.28	-1.85876	0.400471	4.64144	3.46e-06	0.000749664	573.416	601.612	599.4	2637.37	1320.69	3257.17
DPYD	121.545	2.7675	0.597682	-4.63039	3.65e-06	0.000783074	29.137	353.973	288.152	18.7847	21.4234	17.7988
EGR3	156.822	2.85195	0.619043	-4.60703	4.08e-06	0.00085392	208.621	34.9691	632.394	21.2893	17.6428	26.0136
GAPDHP1	449.018	-1.5413	0.33457	4.60682	4.09e-06	0.00085392	258.736	189.832	209.515	611.128	717.055	707.843
PTGER4	48.9573	2.94257	0.638957	-4.60526	4.12e-06	0.00085392	15.1512	172.705	89.0851	2.50462	8.82142	5.47654
ID4	615.224	1.81705	0.394631	-4.60442	4.14e-06	0.00085392	996.485	1238.91	706.632	341.881	196.592	210.847
ANGPTL1	385.485	2.36243	0.51376	-4.59832	4.26e-06	0.000871082	279.715	1150.41	585.652	101.437	143.663	52.0271
SAMSN1	119.855	2.59522	0.564665	-4.59603	4.31e-06	0.000872538	88.5764	410.352	149.025	25.0462	36.5459	9.58394
PARVG	313.812	2.63619	0.575333	-4.58203	4.6e-06	0.000921274	217.945	1116.87	371.188	41.3263	110.898	24.6444
MPEG1	461.475	2.71047	0.591695	-4.58086	4.63e-06	0.000921274	234.261	1540.78	758.323	42.5786	160.046	32.8592
NOD2	34.8391	2.64183	0.577679	-4.57318	4.8e-06	0.00094196	26.806	97.0572	65.989	7.51387	7.56121	4.1074
SBSN	56.9696	2.77953	0.607887	-4.57244	4.82e-06	0.00094196	81.5836	206.96	27.4954	12.5231	5.04081	8.21481
FGL2	830.09	2.11051	0.462163	-4.56658	4.96e-06	0.000960063	638.683	1411.61	2126.5	305.564	318.831	179.357
CD300E	98.5387	2.9929	0.65737	-4.55285	5.29e-06	0.00101597	23.3096	62.8017	475.671	12.5231	10.0816	6.84567
AOC1	3368.05	2.73843	0.603275	-4.53927	5.64e-06	0.00107249	1072.24	4563.11	12945.4	281.77	982.958	362.821
TF	125.681	-2.61521	0.57632	4.53778	5.68e-06	0.00107249	27.9715	19.2687	24.7459	170.314	462.494	49.2889
THBS1	2743.87	2.11106	0.465703	-4.53307	5.81e-06	0.0010815	5557.01	2802.53	5456.19	906.674	404.525	1336.28
GREM2	717.184	-1.93467	0.426853	4.53241	5.83e-06	0.0010815	177.153	343.982	276.054	879.123	861.978	1764.81
PLAUR	576.561	1.76657	0.39037	-4.52536	6.03e-06	0.00110876	847.304	973.426	913.398	281.77	302.449	141.021
IL1A	42.9174	2.30216	0.510655	-4.50825	6.54e-06	0.0011854	68.7633	73.5065	80.8365	10.0185	18.903	5.47654
CXCL16	252.011	2.19399	0.486723	-4.50767	6.55e-06	0.0011854	284.377	570.211	432.228	66.3725	126.02	32.8592
ADAMTS18	155.917	-2.13756	0.474473	4.50511	6.63e-06	0.00118996	87.411	29.2599	31.3448	207.884	279.765	299.841
S100A8	137.825	2.31642	0.515118	-4.49688	6.9e-06	0.0012269	121.21	194.828	401.433	50.0925	41.5867	17.7988
IL32	460.092	2.49865	0.55617	-4.4926	7.04e-06	0.00124172	646.841	1605.73	207.865	130.24	109.638	60.2419
LYZ	829.592	2.90174	0.647101	-4.48421	7.32e-06	0.00128123	158.505	1825.53	2701.7	50.0925	212.974	28.7518
APLNR	787.638	-1.94927	0.435621	4.4747	7.65e-06	0.00132899	486.005	184.837	194.118	1416.36	1260.2	1184.3
CGB7	2394.65	-2.31393	0.518034	4.46674	7.94e-06	0.00136853	1243.57	388.942	269.455	3162.09	3256.36	6047.47
CTB-60B18.15	59.6003	-2.24129	0.502463	4.46059	8.17e-06	0.00139339	25.6405	14.2731	11.5481	58.8587	148.704	98.5777
TNFSF13B	74.8072	2.62911	0.589547	-4.45954	8.21e-06	0.00139339	41.9573	222.661	143.526	10.0185	25.204	5.47654
TRIM22	487.275	1.93495	0.434685	-4.4514	8.53e-06	0.00143616	392.767	1074.05	917.247	141.511	194.071	204.001
RP11-373D23.2	15.5163	3.21302	0.72207	-4.44973	8.6e-06	0.0014363	44.2882	44.9603	3.84936	0	0	0
PRDM1	248.592	2.69924	0.609624	-4.42771	9.52e-06	0.00157897	241.254	1027.66	101.183	23.7939	26.4642	71.195
RP4-671O14.5	142.688	2.62888	0.595098	-4.41755	9.98e-06	0.00163589	79.2526	488.854	211.165	10.0185	50.4081	16.4296
KLF4	1769.36	2.30918	0.522817	-4.41681	1e-05	0.00163589	1888.08	1203.22	6124.88	331.863	631.361	436.754
ATP10A	111.177	2.17968	0.493785	-4.41423	1.01e-05	0.00164327	141.023	324.713	101.733	26.2985	39.0663	34.2284
CD300LF	33.6753	2.82343	0.639886	-4.41239	1.02e-05	0.00164506	13.9858	88.4933	86.8855	3.75694	7.56121	1.36913
RP11-362F19.1	141.635	2.93539	0.665516	-4.4107	1.03e-05	0.00164586	76.9216	704.378	25.8457	18.7847	8.82142	15.0605
SPOCD1	59.4433	2.03168	0.460997	-4.40714	1.05e-05	0.00166105	78.0871	132.74	85.2358	25.0462	16.3826	19.1679
CD48	74.417	2.80679	0.637451	-4.40314	1.07e-05	0.00167976	13.9858	275.471	127.579	10.0185	12.602	6.84567
ANKRD1	26.7504	2.61836	0.59621	-4.39168	1.12e-05	0.00174749	61.7704	23.5506	61.0398	7.51387	2.5204	4.1074
COL17A1	1360.28	2.37578	0.541001	-4.39146	1.13e-05	0.00174749	3318.12	892.07	2953.01	172.819	632.622	193.048
NOV	68.89	1.97957	0.450947	-4.38979	1.13e-05	0.00174854	121.21	135.595	83.5861	30.0555	26.4642	16.4296
2018-09-03	958.575	-1.78121	0.406119	4.38593	1.15e-05	0.00176743	305.356	342.555	537.26	1104.54	1308.09	2153.65
OSM	88.7636	2.59679	0.592769	-4.38079	1.18e-05	0.00178469	103.728	130.599	249.108	17.5324	30.2449	1.36913
GAPT	10.8078	3.15099	0.719192	-4.38129	1.18e-05	0.00178469	10.4893	16.4141	37.9437	0	0	0
NTS	31.803	-3.10952	0.710522	4.3764	1.21e-05	0.00180855	3.49644	0.713656	0	36.317	146.183	4.1074
RP11-797H7.5	33.4473	-2.98171	0.681652	4.37424	1.22e-05	0.00181408	3.49644	1.42731	3.29945	90.1664	99.556	2.73827
LCP2	423.911	2.24547	0.514625	-4.36332	1.28e-05	0.00189038	286.708	1366.65	535.611	97.6803	165.087	91.732
JUNB	3527.03	1.98042	0.453987	-4.36229	1.29e-05	0.00189038	8673.5	3103.69	5645.36	990.579	1855.02	894.045
NCAM1	283.427	2.79178	0.640304	-4.36009	1.3e-05	0.00189673	55.943	1246.04	284.852	42.5786	16.3826	54.7654
C8ORF4	717.675	2.04263	0.469664	-4.34912	1.37e-05	0.0019809	2102.52	747.198	735.227	266.742	287.326	167.034
LSP1	541.954	2.46429	0.567759	-4.34039	1.42e-05	0.00204774	334.493	2004.66	557.607	122.727	180.209	52.0271
CYR61	5920.91	2.43888	0.562417	-4.33642	1.45e-05	0.00207141	19971.7	3210.74	8345.41	2276.7	570.872	1150.07
EVI2B	107.383	2.59817	0.600252	-4.32846	1.5e-05	0.00213376	74.5907	368.96	142.426	13.7754	39.0663	5.47654
IGHG4	11.9801	2.93774	0.679228	-4.32512	1.52e-05	0.00215241	30.3025	19.2687	19.7967	1.25231	1.2602	0
HMGA1P2	167.405	-1.88456	0.436415	4.31827	1.57e-05	0.00220605	85.08	37.1101	69.2884	214.145	231.877	366.928
TMEM176A	247.915	2.50972	0.581489	-4.31603	1.59e-05	0.00221437	405.587	740.775	189.168	38.8217	100.816	12.3222
TIMP1	6520.98	2.29485	0.531919	-4.31429	1.6e-05	0.0022177	17730.4	12538.9	3710.23	2289.23	2142.34	714.688
CCNF	383.515	-1.67869	0.389596	4.30879	1.64e-05	0.00225928	160.836	174.132	173.221	633.67	369.239	789.991
LILRB2	155.874	2.45607	0.572062	-4.29335	1.76e-05	0.00240717	102.562	367.533	363.489	21.2893	68.0509	12.3222
NR4A1	2778.52	2.33222	0.54367	-4.28977	1.79e-05	0.00243112	8672.33	1069.77	4832.04	473.374	793.927	829.696
CTD-2616J11.2	43.8349	2.9069	0.67935	-4.27893	1.88e-05	0.00253679	9.32384	208.387	33.5444	3.75694	2.5204	5.47654
CCR2	23.5808	2.99429	0.701006	-4.27141	1.94e-05	0.00260778	2.33096	67.0836	68.1886	1.25231	1.2602	1.36913
DENND3	396.836	1.60045	0.375518	-4.26197	2.03e-05	0.00270387	523.3	817.136	486.669	154.034	189.03	210.847
LINC00996	73.1444	2.86669	0.675506	-4.24377	2.2e-05	0.0029151	46.6192	352.546	18.147	13.7754	5.04081	2.73827
TAGAP	79.8197	2.34041	0.552892	-4.23303	2.31e-05	0.00303956	40.7918	154.863	224.363	25.0462	20.1632	13.6913
RASSF5	171.551	2.37245	0.560652	-4.23159	2.32e-05	0.0030407	88.5764	618.026	200.717	55.1017	34.0255	32.8592
CCL2	245.56	2.30476	0.544867	-4.22996	2.34e-05	0.00304468	358.968	495.991	430.028	60.111	115.939	12.3222
RUFY4	16.2299	2.88241	0.681856	-4.22731	2.37e-05	0.00305724	10.4893	52.0969	30.7949	0	1.2602	2.73827
LILRB3	56.0408	2.4312	0.575247	-4.22637	2.37e-05	0.00305724	58.274	89.9206	151.225	7.51387	25.204	4.1074
RN7SL708P	44.3034	-2.35103	0.55736	4.21815	2.46e-05	0.00315225	10.4893	18.555	3.29945	60.111	69.3111	104.054
SLAMF8	167.316	2.43507	0.577489	-4.21665	2.48e-05	0.00315478	72.2597	555.224	266.706	31.3078	59.2295	19.1679
RP11-300J18.2	11.8314	2.88775	0.685199	-4.21447	2.5e-05	0.00316707	12.8203	29.2599	26.3956	1.25231	1.2602	0
HSPA1B	5279	2.1262	0.505294	-4.20784	2.58e-05	0.0032426	14172.2	2517.78	10136.5	1688.12	1875.18	1284.25
HLA-H	205.132	2.15496	0.51264	-4.20366	2.63e-05	0.00328429	298.363	594.475	155.074	95.1757	46.6275	41.074
FSHR	12.2444	-3.03982	0.723443	4.20189	2.65e-05	0.0032913	0	0	0.549908	52.5971	2.5204	17.7988
SAMD9L	238.498	2.15992	0.5143	-4.19973	2.67e-05	0.00330397	120.044	620.167	478.97	76.391	80.6529	54.7654
SLA	419.603	2.47741	0.590829	-4.19311	2.75e-05	0.0033609	198.132	1686.37	374.488	90.1664	126.02	42.4432
PBK	213.339	-1.54171	0.367729	4.19251	2.76e-05	0.0033609	96.7348	100.625	111.081	358.161	236.918	376.512
RP11-1143G9.4	319.228	2.68242	0.639902	-4.19192	2.77e-05	0.0033609	120.044	787.162	866.655	28.8032	105.857	6.84567
CTSS	872.296	2.45971	0.586932	-4.1908	2.78e-05	0.0033609	424.235	2310.1	1948.87	131.493	362.938	56.1345
MS4A6A	702.889	2.6018	0.621887	-4.18372	2.87e-05	0.00344819	625.862	2322.95	910.098	88.9141	255.821	13.6913
HLA-B	12319.8	2.50187	0.59912	-4.1759	2.97e-05	0.00354936	9202.63	50743.8	6668.19	2581.01	3804.55	918.689
C5ORF58	62.5213	2.28318	0.54709	-4.17331	3e-05	0.0035705	51.2811	184.123	91.2848	16.2801	23.9438	8.21481
TLR4	253.535	2.27153	0.544809	-4.16941	3.05e-05	0.00361249	173.656	579.488	568.605	56.354	118.459	24.6444
C1QB	2036.39	2.65437	0.639713	-4.14931	3.33e-05	0.00392349	1485.99	7262.87	2540.58	196.613	699.412	32.8592
RND3	1072.41	1.47056	0.35478	-4.14499	3.4e-05	0.00397675	1791.34	1582.17	1439.11	556.026	674.208	391.573
CPS1	585.642	-1.99811	0.48225	4.14331	3.42e-05	0.00397675	277.384	85.6387	237.01	755.144	670.428	1488.25
IFI44	145.938	2.31159	0.558009	-4.14256	3.43e-05	0.00397675	136.361	376.81	253.508	30.0555	69.3111	9.58394
CD83	186.795	1.99231	0.481408	-4.13852	3.5e-05	0.00398101	175.987	324.713	427.829	33.8124	99.556	58.8728
ACAN	648.516	-1.9662	0.475158	4.13799	3.5e-05	0.00398101	156.174	162.713	362.39	742.621	728.397	1738.8
HLA-A	11418.4	2.3386	0.565143	-4.13807	3.5e-05	0.00398101	10314.5	42844.3	7079.52	3395.02	3640.72	1236.33
ADAMTS20	427.866	-2.77155	0.66986	4.13751	3.51e-05	0.00398101	31.4679	87.066	30.245	271.752	49.1479	2097.51
CTD-2196E14.5	87.5847	-1.94306	0.470654	4.12843	3.65e-05	0.00410773	19.8132	42.1057	31.3448	179.081	80.6529	172.511
RP11-212I21.2	17.3475	2.92136	0.707752	-4.12766	3.66e-05	0.00410773	13.9858	7.85021	79.7367	1.25231	1.2602	0
PLK1	513.674	-1.68587	0.408593	4.12604	3.69e-05	0.00410773	233.096	201.251	237.56	841.554	448.632	1119.95
IL4I1	131.573	2.35584	0.57103	-4.12559	3.7e-05	0.00410773	75.7562	400.361	220.513	26.2985	54.1887	12.3222
OASL	71.8625	2.36717	0.575038	-4.11655	3.85e-05	0.0042431	55.943	222.661	102.833	10.0185	31.5051	8.21481
FABP7	111.397	-2.13739	0.519314	4.1158	3.86e-05	0.0042431	46.6192	15.7004	37.9437	239.192	249.52	79.4098
LRRN4CL	76.0765	2.81359	0.686197	-4.10026	4.13e-05	0.0045156	68.7633	358.969	7.14881	10.0185	8.82142	2.73827
CD22	91.4025	2.48293	0.608618	-4.07962	4.51e-05	0.00491125	27.9715	271.903	195.217	23.7939	22.6836	6.84567
ADD2	131.31	-1.89986	0.466369	4.07372	4.63e-05	0.00500573	40.7918	43.533	60.4899	353.152	162.566	127.33
GDE1	3584.22	-1.66238	0.408158	4.07289	4.64e-05	0.00500573	1791.34	1540.07	1424.26	8178.85	5432.73	3138.06
AOAH	122.658	2.56512	0.632	-4.05874	4.93e-05	0.00529271	95.5693	402.502	175.971	10.0185	49.1479	2.73827
ABI3BP	584.414	2.13264	0.526084	-4.05379	5.04e-05	0.00537957	271.557	1863.36	850.158	165.305	172.648	183.464
CYP24A1	135.049	1.85798	0.458924	-4.04856	5.15e-05	0.00547447	127.037	197.683	331.045	36.317	57.9693	60.2419
CCNB2	467.502	-1.47712	0.365692	4.03925	5.36e-05	0.00566885	252.909	240.502	208.965	911.683	509.122	681.829
GYPA	118.992	-2.81029	0.695972	4.03794	5.39e-05	0.00567339	22.1441	7.13656	2.19963	340.629	337.734	4.1074
MAFB	341.754	2.08859	0.518273	-4.02991	5.58e-05	0.00582778	244.751	625.162	863.356	90.1664	176.428	50.658
SIGLEC7	51.3494	2.42854	0.602759	-4.02903	5.6e-05	0.00582778	32.6334	166.282	77.5371	12.5231	16.3826	2.73827
HLA-C	12564.8	2.00733	0.498312	-4.02827	5.62e-05	0.00582778	10938	38560.2	13296.2	3343.67	6342.6	2908.04
ADGRE1	12.1478	2.79783	0.695042	-4.02542	5.69e-05	0.00587094	11.6548	42.1057	16.4972	0	1.2602	1.36913
HAMP	39.1984	2.82029	0.701059	-4.0229	5.75e-05	0.00590631	16.3167	167.709	42.3429	0	8.82142	0
NT5DC4	168.049	-2.00425	0.498771	4.01838	5.86e-05	0.00598392	68.7633	36.3964	63.7894	323.096	410.826	105.423
TFEC	112.343	2.32729	0.579352	-4.01705	5.89e-05	0.00598392	122.375	183.41	288.702	23.7939	51.6683	4.1074
NNAT	184.523	-1.69844	0.422862	4.01653	5.91e-05	0.00598392	113.052	46.3876	79.1868	285.527	240.699	342.284
SIGLEC11	38.6278	2.38188	0.593249	-4.01497	5.95e-05	0.00599576	59.4395	73.5065	73.6877	11.2708	13.8622	0
FGF7	323.144	2.05216	0.512795	-4.0019	6.28e-05	0.00629659	466.192	805.004	357.99	72.6341	45.3673	191.679
SLC18A1	12.9292	-2.54296	0.635692	4.0003	6.33e-05	0.00629659	2.33096	0.713656	3.29945	23.7939	21.4234	26.0136
KIAA1211L	85.0561	1.98638	0.496574	-4.00016	6.33e-05	0.00629659	71.0942	237.647	114.931	26.2985	30.2449	30.121
C2ORF88	522.027	2.06893	0.51771	-3.99632	6.43e-05	0.00637071	1688.78	341.841	610.398	120.222	223.056	147.867
TLR1	62.2035	2.33267	0.584215	-3.99283	6.53e-05	0.00643606	27.9715	169.85	131.978	12.5231	22.6836	8.21481
TNFSF10	879.76	1.95049	0.489785	-3.98234	6.82e-05	0.00669672	505.818	1660.68	2188.63	267.995	241.959	413.479
PRSS23	1079.23	2.04563	0.513825	-3.98119	6.86e-05	0.00669928	1335.64	3426.26	676.387	450.832	234.398	351.868
NNMT	1515.05	2.58794	0.651028	-3.97517	7.03e-05	0.00684044	1613.02	6611.31	168.272	354.404	225.576	117.746
IRF8	320.586	2.14056	0.539315	-3.96903	7.22e-05	0.00698628	193.47	989.84	460.823	82.6526	147.444	49.2889
RP11-538I12.3	15.0776	-2.36702	0.596522	3.96803	7.25e-05	0.00698628	4.66192	2.14097	3.29945	26.2985	23.9438	30.121
HLA-DMB	350	2.29388	0.579524	-3.95822	7.55e-05	0.00724778	132.865	1335.96	376.137	85.1572	109.638	60.2419
NFKBID	159.434	1.74544	0.44117	-3.95638	7.61e-05	0.00726318	375.284	191.26	193.018	81.4003	71.8315	43.8123
XXBAC-BPG248L24.12	3351.52	2.39118	0.604502	-3.95562	7.63e-05	0.00726318	1328.65	14470.1	2168.84	798.975	924.988	417.586
SIGLEC10	120.549	2.64767	0.669696	-3.95355	7.7e-05	0.0072948	16.3167	556.651	103.383	18.7847	22.6836	5.47654
NFASC	278.918	1.64104	0.415579	-3.94881	7.85e-05	0.00735003	237.758	542.378	519.663	132.745	110.898	130.068
GEM	175.935	1.77419	0.449279	-3.94897	7.85e-05	0.00735003	405.587	155.577	281.553	50.0925	80.6529	82.1481
CDCA8	321.369	-1.59183	0.403133	3.94865	7.86e-05	0.00735003	151.512	152.009	141.876	487.149	297.408	698.259
F3	1742.46	1.51855	0.384845	-3.94589	7.95e-05	0.00737491	2455.67	2768.98	2691.8	1193.45	534.326	810.528
RSPO4	99.2514	-1.88314	0.477274	3.94561	7.96e-05	0.00737491	60.6049	20.696	29.695	177.828	110.898	195.786
NGFR	395.442	-1.60993	0.408125	3.94471	7.99e-05	0.00737491	263.398	142.017	136.927	722.584	664.127	443.6
FBXO32	465.509	1.97803	0.501592	-3.9435	8.03e-05	0.00737491	460.364	1465.85	392.634	121.474	211.714	141.021
C2ORF54	39.1609	2.6655	0.676046	-3.94278	8.05e-05	0.00737491	103.728	104.194	13.1978	2.50462	11.3418	0
PIK3CD	379.109	1.73571	0.440565	-3.93973	8.16e-05	0.00743825	551.272	864.237	386.586	177.828	201.632	93.1012
LILRA5	14.9432	2.65919	0.675465	-3.93682	8.26e-05	0.00749759	11.6548	32.8282	40.1433	1.25231	3.78061	0
HTR2B	88.0966	2.67745	0.680285	-3.93578	8.29e-05	0.00749919	61.7704	426.766	9.34844	15.0277	8.82142	6.84567
MEDAG	535.173	2.51559	0.639591	-3.93312	8.39e-05	0.00752725	601.387	2236.6	97.3338	139.007	34.0255	102.685
ZBP1	24.6603	2.6016	0.661496	-3.9329	8.39e-05	0.00752725	11.6548	92.0616	34.0943	6.26156	2.5204	1.36913
PCDH19	118.49	-2.24383	0.571094	3.92901	8.53e-05	0.00761897	16.3167	43.533	30.7949	310.573	44.1071	265.612
WNT9A	115.314	2.32616	0.592604	-3.92532	8.66e-05	0.00767387	94.4038	457.453	60.4899	36.317	22.6836	20.537
GLDCP1	282.86	-1.61091	0.410376	3.92544	8.66e-05	0.00767387	114.217	97.7708	173.771	350.647	352.857	607.896
TYMP	1593.64	1.47015	0.375405	-3.91617	9e-05	0.00793215	1843.79	3339.2	1984.62	742.621	945.152	706.474
CLEC5A	50.6626	2.52113	0.6439	-3.9154	9.03e-05	0.00793215	31.4679	76.3612	171.021	12.5231	12.602	0
LRRC25	99.2646	2.44723	0.625306	-3.91365	9.09e-05	0.00795815	61.7704	301.163	175.971	21.2893	34.0255	1.36913
RP5-1029K10.2	33.8802	-2.00027	0.511349	3.91174	9.16e-05	0.00795834	8.15836	7.85021	17.0472	48.8402	52.9285	68.4567
SPAG5	580.057	-1.35522	0.346471	3.91149	9.17e-05	0.00795834	328.665	309.727	298.6	862.843	642.703	1037.8
IL12RB1	56.99	2.40779	0.615683	-3.91076	9.2e-05	0.00795834	16.3167	189.832	101.183	11.2708	15.1224	8.21481
HLA-DMA	363.367	2.18653	0.562156	-3.88954	0.000100434	0.00865314	173.656	1348.1	362.39	112.708	112.158	71.195
HMGA1P3	79.0005	-1.7206	0.443425	3.88025	0.000104349	0.00895523	40.7918	18.555	40.1433	126.483	108.377	139.652
ITGAL	380.087	2.26402	0.584226	-3.87525	0.000106515	0.00910539	221.441	1323.12	455.324	76.391	171.388	32.8592
FST	321.099	1.53195	0.395866	-3.86986	0.000108896	0.00927271	661.992	373.956	428.928	121.474	197.852	142.39
GDNF	76.5706	2.33825	0.60454	-3.86782	0.000109814	0.0092846	291.37	27.8326	89.635	13.7754	17.6428	19.1679
PARP15	40.3662	2.30085	0.594895	-3.86766	0.000109884	0.0092846	26.806	135.595	51.6914	8.76618	13.8622	5.47654
RP11-442H21.2	1770.23	1.97177	0.509992	-3.86628	0.000110506	0.00928598	4938.14	2863.19	1024.48	462.103	428.469	904.998
SDS	98.1794	2.50293	0.647464	-3.86575	0.000110749	0.00928598	58.274	124.176	357.44	11.2708	36.5459	1.36913
CD53	639.123	2.12976	0.551151	-3.8642	0.000111456	0.00930952	435.889	1837.66	1009.08	92.6711	355.377	104.054
LAMA3	499.463	1.68472	0.436202	-3.86224	0.000112351	0.00934859	448.71	702.951	1200.45	197.865	168.867	277.934
TRAF3IP3	147.387	2.22572	0.577056	-3.85702	0.000114778	0.00951443	89.7419	566.643	114.381	27.5509	50.4081	35.5975
CD52	191.55	2.42347	0.630125	-3.84602	0.000120054	0.00991416	87.411	705.805	245.809	20.037	80.6529	9.58394
GOLT1A	425.127	-2.02986	0.528195	3.84302	0.000121531	0.00999842	227.268	108.476	71.4881	731.35	1149.3	262.874
HCG4P5	4084.05	2.12996	0.554412	-3.84183	0.000122119	0.0100092	2461.49	15222.3	3309.35	1475.22	1298.01	737.964
CTD-2033D15.1	169.034	1.96075	0.510839	-3.8383	0.000123889	0.0101164	196.966	196.255	448.175	63.8679	22.6836	86.2555
TPRG1	37.4954	1.9786	0.516306	-3.83224	0.000126984	0.0103306	46.6192	93.4889	47.2921	10.0185	13.8622	13.6913
CCR5	75.6431	2.50996	0.655185	-3.83093	0.000127661	0.0103472	12.8203	282.608	122.08	3.75694	18.903	13.6913
HLA-DQB2	26.6372	2.40758	0.629075	-3.82718	0.00012962	0.0104672	18.6477	95.6299	30.245	6.26156	6.30101	2.73827
HBEGF	207.314	1.81295	0.47439	-3.82165	0.000132563	0.0106655	480.178	154.863	368.439	103.942	84.4336	52.0271
CX3CL1	71.3687	2.24873	0.589225	-3.81642	0.000135403	0.0108541	22.1441	176.273	177.07	22.5416	15.1224	15.0605
PRR9	28.1782	-2.62037	0.687347	3.8123	0.000137681	0.0109964	0	7.85021	1.64972	41.3263	10.0816	108.162
RP1-151B14.6	891.09	-1.4482	0.380696	3.80408	0.000142335	0.0113268	291.37	555.938	504.266	1075.74	1533.67	1385.56
CCL3	339.218	2.48267	0.65296	-3.80218	0.000143429	0.0113725	406.752	1060.49	398.134	48.8402	119.719	1.36913
JAML	100.661	2.00959	0.529964	-3.79195	0.000149472	0.0117926	109.555	247.639	149.575	16.2801	61.7499	19.1679
ASF1B	311.314	-1.35171	0.356521	3.79139	0.000149806	0.0117926	167.829	190.546	144.076	552.269	365.459	447.707
SH2D1B	79.8814	2.68673	0.708879	-3.79012	0.000150577	0.0118109	30.3025	426.052	3.29945	5.00925	5.04081	9.58394
CTD-2616J11.3	16.8099	2.67683	0.706762	-3.78745	0.000152202	0.0118957	5.8274	74.2202	17.0472	2.50462	1.2602	0
DIO3	2333.99	-1.3382	0.354537	3.7745	0.000160326	0.012486	1205.11	929.18	1660.72	3596.64	3111.44	3500.88
LRRK2	79.2109	2.31676	0.613962	-3.77345	0.000161004	0.0124944	23.3096	200.537	199.067	20.037	6.30101	26.0136
IFI44L	149.8	1.95513	0.518291	-3.77225	0.000161779	0.0125102	90.9074	261.198	394.284	43.8309	74.3519	34.2284
CDH3	540.008	-1.39879	0.371393	3.76633	0.000165662	0.0127653	392.767	213.383	240.31	827.778	829.213	736.595
CFH	118.643	2.55087	0.677461	-3.76535	0.000166318	0.0127709	125.872	528.819	8.79853	17.5324	7.56121	23.2753
MRGPRX1	15.0959	-2.69778	0.717085	3.76215	0.000168462	0.0128461	0	2.14097	0.549908	40.074	1.2602	46.5506
LAIR1	524.656	2.13613	0.567799	-3.76213	0.000168471	0.0128461	592.064	1269.59	846.859	93.9234	311.27	34.2284
S100A3	59.955	2.4129	0.642051	-3.75812	0.000171196	0.0129979	46.6192	256.916	23.0961	16.2801	11.3418	5.47654
CXCR3	34.6782	2.69559	0.717397	-3.75745	0.000171651	0.0129979	18.6477	181.269	1.64972	2.50462	1.2602	2.73827
PLCH2	89.8219	2.01644	0.53687	-3.75592	0.000172706	0.0130328	64.1014	264.766	124.279	35.0647	15.1224	35.5975
OTUB2	647.14	-1.6424	0.437559	3.75355	0.000174349	0.0131115	292.535	142.017	420.68	781.443	1194.67	1051.5
TROAP	324.785	-1.41774	0.377889	3.75173	0.00017562	0.0131619	228.434	149.868	124.829	514.7	413.346	517.533
APOE	4386.03	1.87661	0.500463	-3.74975	0.000177013	0.013221	6175.88	9749.25	5607.41	1681.85	2589.72	512.056
TACSTD2	924.002	1.66368	0.444033	-3.74674	0.000179146	0.0132629	1310	1442.3	1590.33	301.807	680.509	219.062
FOLR3	20.5459	2.45238	0.654536	-3.74674	0.000179148	0.0132629	11.6548	29.9735	71.4881	5.00925	3.78061	1.36913
CR1	59.1748	2.49982	0.667259	-3.7464	0.000179392	0.0132629	36.1299	182.696	109.432	0	22.6836	4.1074
CXCR2P1	21.7697	2.64946	0.708827	-3.73781	0.000185634	0.0136781	1.16548	45.674	78.6369	1.25231	2.5204	1.36913
RASAL3	175.707	2.25026	0.602198	-3.73674	0.000186423	0.0136902	129.368	706.519	92.3846	50.0925	56.7091	19.1679
RUNX1	447.652	1.35608	0.363178	-3.73392	0.000188524	0.0137553	748.238	712.228	506.466	194.108	231.877	292.995
TRAF1	232.299	1.69777	0.454724	-3.73362	0.000188746	0.0137553	292.535	595.189	212.265	105.194	114.678	73.9333
TIPARP	245.712	1.59297	0.426724	-3.73302	0.000189196	0.0137553	263.398	545.233	328.845	85.1572	98.2958	153.343
MRO	20.1579	2.5916	0.694464	-3.73181	0.000190113	0.0137762	9.32384	82.7841	22.5462	1.25231	5.04081	0
CES1	224.229	2.42143	0.649204	-3.72985	0.000191594	0.0138378	53.6121	1006.25	164.972	43.8309	63.0101	13.6913
OSR2	552.478	2.01922	0.54157	-3.72845	0.000192657	0.0138688	262.233	1763.44	766.022	235.435	108.377	179.357
IL1RN	138.619	2.33157	0.62561	-3.72687	0.000193871	0.0139002	257.571	101.339	385.486	11.2708	70.5713	5.47654
SIGLEC9	76.228	2.09486	0.56224	-3.72592	0.000194603	0.0139002	48.9501	184.837	157.274	15.0277	40.3265	10.9531
PSMB9	284.962	2.20049	0.59067	-3.72541	0.000195	0.0139002	118.879	1072.62	300.25	66.3725	114.678	36.9666
CD244	21.1377	2.55523	0.686216	-3.72366	0.000196357	0.0139516	12.8203	87.7797	18.6969	5.00925	2.5204	0
RP11-404F10.2	50.9814	2.37793	0.639406	-3.71897	0.00020004	0.0141672	12.8203	188.405	75.3374	15.0277	8.82142	5.47654
LGALS9	596.755	1.84973	0.499272	-3.70485	0.000211514	0.014924	780.871	1592.88	543.859	191.604	360.418	110.9
CH17-360D5.2	146.118	1.53201	0.413591	-3.70416	0.000212089	0.014924	228.434	144.872	294.751	81.4003	64.2703	62.9802
VMP1	2564.25	1.36543	0.368817	-3.70218	0.000213757	0.0149931	4231.86	4673.02	2389.9	1378.8	1334.55	1377.35
HES2	6268.84	-1.30572	0.35332	3.69558	0.000219387	0.0153389	3559.37	2739.72	4078.12	7174.49	11268.7	8792.58
ARID5A	444.479	1.84868	0.500785	-3.69157	0.000222877	0.0155332	870.613	931.321	371.738	128.988	284.806	79.4098
SIRPB2	126.922	1.82846	0.495803	-3.68788	0.000226129	0.0157099	163.167	127.744	327.195	35.0647	76.8723	31.4901
CLEC7A	118.801	1.44656	0.392371	-3.68671	0.000227172	0.0157324	135.196	206.246	191.368	63.8679	50.4081	65.7185
IL15	225.196	2.48632	0.674672	-3.68523	0.000228494	0.0157559	97.9003	1116.87	36.2939	57.6063	15.1224	27.3827
SIGLEC14	30.9854	2.36516	0.641883	-3.68472	0.000228952	0.0157559	46.6192	48.5286	73.1378	2.50462	15.1224	0
KRT14	129.176	1.8589	0.504886	-3.68183	0.000231565	0.0158598	308.852	144.872	179.82	35.0647	83.1734	23.2753
WNT10A	22.8883	2.47272	0.671671	-3.68145	0.00023191	0.0158598	23.3096	19.2687	84.6859	2.50462	7.56121	0
DPYSL5	11.8455	-2.35011	0.638964	3.67801	0.00023506	0.0160251	3.49644	1.42731	2.19963	23.7939	26.4642	13.6913
CDKN2B	89.1776	1.79258	0.487928	-3.67387	0.000238905	0.0161762	101.397	99.1981	230.412	21.2893	40.3265	42.4432
SNX20	83.5536	2.26	0.615336	-3.67278	0.000239922	0.0161762	50.1156	292.599	101.183	7.51387	40.3265	9.58394
COCH	100.655	-1.58764	0.432273	3.67276	0.000239944	0.0161762	52.4466	39.9647	45.6424	132.745	105.857	227.276
ICAM1	400.036	1.96757	0.535802	-3.67219	0.00024048	0.0161762	319.341	1006.97	678.587	100.185	244.479	50.658
ODF3B	351.85	1.56264	0.425593	-3.67167	0.000240972	0.0161762	759.893	449.603	411.331	130.24	238.178	121.853
CFB	151.495	2.30537	0.628281	-3.66933	0.000243189	0.0162306	65.2668	122.035	624.696	17.5324	63.0101	16.4296
KIF20A	415.695	-1.48676	0.405194	3.66925	0.000243266	0.0162306	195.801	190.546	224.912	601.11	376.8	904.998
ITGAM	363.962	2.16429	0.59002	-3.66816	0.000244305	0.0162504	240.089	1031.23	625.796	113.96	156.265	16.4296
GAP43	98.9806	-1.98478	0.541398	3.66602	0.000246352	0.0163369	51.2811	7.85021	37.3938	220.407	122.24	154.712
ZMYND15	27.0439	2.18283	0.595769	-3.6639	0.000248408	0.0164235	27.9715	71.3656	42.3429	2.50462	12.602	5.47654
RAMP1	441.729	2.42307	0.661889	-3.66084	0.000251393	0.0165253	421.904	1961.84	42.3429	122.727	60.4897	41.074
SULT2A1	9.4378	-2.51881	0.68812	3.66042	0.0002518	0.0165253	0	2.14097	1.09982	21.2893	8.82142	23.2753
PTGS2	14.9367	2.39865	0.655369	-3.66	0.000252214	0.0165253	13.9858	20.696	47.2921	3.75694	2.5204	1.36913
RP11-132A1.4	15.0163	-2.31521	0.632841	3.65843	0.000253764	0.0165772	5.8274	2.85462	1.09982	33.8124	16.3826	30.121
GIMAP5	332.661	1.91034	0.522473	-3.65633	0.000255848	0.0166614	252.909	984.131	411.881	100.185	185.25	61.6111
FOSB	6168.9	2.39273	0.654579	-3.65537	0.000256807	0.0166614	9175.82	508.837	23991.9	569.802	855.677	1911.31
LAMB4	171.881	2.15941	0.590834	-3.65485	0.000257336	0.0166614	171.325	59.9471	664.289	47.5878	41.5867	46.5506
AQP9	71.9579	2.49692	0.683953	-3.65072	0.000261503	0.0168812	12.8203	46.3876	343.143	3.75694	20.1632	5.47654
SQRDL	143.952	2.16385	0.592908	-3.64955	0.000262704	0.0169088	152.678	487.427	111.081	45.0832	59.2295	8.21481
ARHGAP9	382.465	2.16825	0.594945	-3.64445	0.000267969	0.0171972	343.816	1428.74	224.912	80.148	180.209	36.9666
RHOU	1559.92	1.33504	0.36648	-3.64288	0.000269601	0.0172513	1905.56	2007.51	2913.96	641.184	849.376	1041.91
CH507-42P11.8	706.489	1.67474	0.460436	-3.63729	0.000275517	0.0175785	1417.22	449.603	1468.8	329.358	234.398	339.545
KL	71.6799	-1.45882	0.401363	3.63467	0.000278337	0.0177068	32.6334	34.2555	40.1433	106.447	123.5	93.1012
TSHZ2	59.6822	2.22225	0.611622	-3.63337	0.00027974	0.0177444	50.1156	231.224	34.0943	20.037	7.56121	15.0605
ALPP	1011.94	2.35216	0.647872	-3.63059	0.000282776	0.0178852	1163.15	361.823	3963.74	51.3448	454.933	76.6716
IGFBP6	1132.18	2.34616	0.647021	-3.6261	0.00028773	0.018105	1758.71	4251.25	125.379	371.937	194.071	91.732
UGCG	356.663	1.36932	0.377649	-3.62592	0.000287937	0.018105	666.654	518.828	388.785	231.678	158.785	175.249
PLXNA4	103.365	1.8069	0.498428	-3.6252	0.000288733	0.018105	108.39	220.52	173.221	53.8494	49.1479	15.0605
PLA2G7	301.489	1.81096	0.499879	-3.6228	0.000291432	0.0181957	264.564	596.616	604.349	77.6433	204.153	61.6111
CFD	2154.43	2.20217	0.607926	-3.62244	0.000291843	0.0181957	1601.37	8795.09	943.643	845.31	533.066	208.108
KLF2P1	24.53	2.50774	0.692907	-3.61915	0.000295573	0.0183759	25.6405	12.1321	100.633	7.51387	1.2602	0
LRMP	65.0386	2.17137	0.600229	-3.61757	0.000297376	0.0184357	33.7989	231.938	74.7875	15.0277	26.4642	8.21481
FFAR3	13.0429	2.47006	0.683098	-3.61596	0.000299233	0.0184984	24.4751	20.696	28.0453	0	5.04081	0
CD300A	340.162	2.24118	0.620525	-3.61175	0.00030414	0.0187487	328.665	1183.24	294.201	63.8679	160.046	10.9531
TNXB	795.218	1.76283	0.48837	-3.60963	0.000306637	0.0188335	601.387	2351.5	874.904	237.939	311.27	394.311
C1QTNF6	6483.16	-1.32218	0.366344	3.60912	0.000307236	0.0188335	3970.79	3979.34	2647.81	8464.38	12299.6	7537.09
RASGRP1	85.3789	2.02918	0.563345	-3.60202	0.00031575	0.0191972	64.1014	267.621	102.833	21.2893	44.1071	12.3222
LFNG	200.742	1.64093	0.45561	-3.6016	0.00031626	0.0191972	479.012	261.912	201.266	86.4095	119.719	56.1345
LGALS16	659.739	-1.36689	0.379529	3.60154	0.000316332	0.0191972	492.998	311.154	245.259	1058.2	969.096	881.723
GAS1	997.729	2.03001	0.563709	-3.60118	0.000316782	0.0191972	815.836	3768.82	492.718	379.45	288.586	240.968
RP11-715J22.4	76.448	-1.62475	0.451252	3.60054	0.000317556	0.0191972	30.3025	29.9735	40.6932	120.222	71.8315	165.665
B2M	34663.8	1.78345	0.495771	-3.59734	0.000321492	0.0193816	23945.9	107792	35909	15860.5	12835.2	11640.4
SORL1	257.561	2.05274	0.570988	-3.59507	0.000324306	0.0194975	97.9003	805.004	414.081	41.3263	69.3111	117.746
KRT6A	18.8785	2.5748	0.716629	-3.59293	0.000326976	0.0195326	22.1441	82.0704	4.94917	0	0	4.1074
CBX2	124.297	-1.43523	0.39951	3.59247	0.000327563	0.0195326	75.7562	68.5109	45.0925	162.801	166.347	227.276
CDC6	416.254	-1.40114	0.390027	3.59243	0.000327612	0.0195326	193.47	191.26	261.206	631.165	405.785	814.635
CYTIP	85.2829	1.88292	0.524234	-3.59175	0.000328459	0.0195326	76.9216	259.057	85.2358	37.5694	21.4234	31.4901
LAPTM5	1885.99	2.0261	0.564629	-3.58838	0.000332738	0.0196876	1763.37	4462.49	3369.29	470.869	1125.36	124.591
SERPINE2	13683	1.34805	0.375789	-3.58725	0.000334182	0.0196876	20552.1	24708.2	14849.2	9810.61	6105.68	6072.11
PTGIS	202.584	1.96878	0.548832	-3.58722	0.000334224	0.0196876	187.642	679.4	151.775	103.942	51.6683	41.074
CASP1	208.897	1.91025	0.532566	-3.58688	0.000334665	0.0196876	205.124	478.149	354.691	71.3818	123.5	20.537
RELB	187.932	1.6559	0.461907	-3.58491	0.000337191	0.0197831	304.19	396.079	184.769	76.391	120.979	45.1814
WDFY4	128.712	1.9511	0.545195	-3.57873	0.000345272	0.0201576	94.4038	329.709	221.063	36.317	74.3519	16.4296
MIR24-2	1646.61	1.88903	0.527866	-3.57862	0.000345416	0.0201576	3713.22	707.946	3725.63	641.184	754.861	336.807
TDRD6	48.2812	2.10827	0.589291	-3.57764	0.000346716	0.0201796	26.806	95.6299	127.579	7.51387	23.9438	8.21481
VSNL1	109.92	-1.7675	0.494291	3.57583	0.000349122	0.0202153	72.2597	20.696	37.3938	250.462	133.581	145.128
RLBP1	19.4806	-2.28528	0.639098	3.57579	0.000349177	0.0202153	0	7.85021	3.84936	52.5971	25.204	27.3827
FCGR2A	635.529	2.18268	0.610575	-3.5748	0.000350499	0.0202383	625.862	1465.85	1249.39	60.111	381.841	30.121
ARC	23.5473	2.0468	0.572807	-3.57328	0.00035254	0.0203026	53.6121	45.674	21.4464	7.51387	7.56121	5.47654
DDIT4	2363.18	1.84706	0.517493	-3.56924	0.000358014	0.0205637	6227.16	3825.19	1540.84	653.707	471.316	1460.87
LILRA2	24.5799	2.27706	0.638571	-3.56587	0.000362655	0.0207758	9.32384	55.6651	67.0888	7.51387	3.78061	4.1074
MMP9	225.099	2.10602	0.590723	-3.56516	0.000363636	0.0207776	311.183	457.453	397.034	25.0462	146.183	13.6913
FHL1	887.624	1.6542	0.464206	-3.5635	0.000365937	0.0208546	1142.17	640.863	2395.95	386.964	428.469	331.331
IFI30	80.2065	1.7635	0.495814	-3.55677	0.000375439	0.0213406	170.16	89.9206	127.029	51.3448	27.7245	15.0605
ARAP2	137.753	2.00917	0.565237	-3.55456	0.000378616	0.0214654	93.2384	379.665	226.562	16.2801	80.6529	30.121
KIF18B	302.966	-1.46848	0.413253	3.55347	0.000380184	0.0214986	132.865	133.454	182.02	464.608	270.943	633.909
CLCF1	140.723	1.71778	0.483866	-3.55012	0.000385053	0.0217178	191.139	344.696	136.377	62.6156	79.3927	30.121
CTC-260E6.4	52.9284	-1.56287	0.440416	3.54861	0.000387264	0.0217202	26.806	26.4053	20.3466	103.942	74.3519	65.7185
ARHGAP15	52.698	2.14079	0.603335	-3.54827	0.000387773	0.0217202	41.9573	194.828	38.4936	11.2708	21.4234	8.21481
CXCR4	357.377	1.53668	0.433104	-3.54806	0.000388073	0.0217202	365.961	606.607	667.039	92.6711	191.551	220.431
NLRP9	25.4473	-2.35914	0.665687	3.54392	0.000394226	0.0220083	5.8274	4.28193	3.29945	27.5509	6.30101	105.423
GP9	12.2515	-2.28279	0.64437	3.54267	0.000396103	0.0220568	1.16548	2.14097	3.84936	25.0462	28.9847	12.3222
APOL3	252.815	2.04729	0.578293	-3.54023	0.000399783	0.0222052	125.872	924.184	244.709	66.3725	114.678	41.074
RP4-620F22.2	25.6912	2.40548	0.680337	-3.53571	0.000406675	0.0225308	5.8274	92.7752	43.9927	1.25231	7.56121	2.73827
KIFC1	511.433	-1.44289	0.409219	3.52595	0.000421966	0.0233189	255.24	300.449	214.464	816.507	437.29	1044.65
RP11-750H9.5	18.6797	2.32043	0.658458	-3.52403	0.000425031	0.0234292	9.32384	50.6696	41.793	1.25231	6.30101	2.73827
CCDC152	3234.03	1.84215	0.523529	-3.51871	0.000433652	0.0238443	3022.09	9656.48	3196.62	1029.4	1953.31	546.285
TNFRSF8	63.101	2.04148	0.580353	-3.51766	0.00043537	0.0238788	61.7704	224.088	37.3938	22.5416	16.3826	16.4296
G0S2	307.43	2.04673	0.582869	-3.51147	0.000445628	0.0243803	144.519	1178.96	252.958	118.97	95.7754	53.3963
RP11-492E3.2	13.5775	2.5283	0.720235	-3.51039	0.000447457	0.0244193	20.9786	55.6651	2.19963	1.25231	0	1.36913
C1R	4768.67	2.28471	0.65133	-3.50776	0.0004519	0.024543	4467.28	20738.8	529.012	1522.81	807.79	546.285
IRF1	817.135	1.57541	0.449161	-3.50744	0.000452436	0.024543	558.265	1738.47	1488.6	429.543	404.525	283.411
LMNB1	1001.83	-1.57715	0.449706	3.50706	0.000453088	0.024543	330.996	506.696	529.562	1478.98	752.341	2412.42
SLC6A20	12.2068	2.51325	0.717429	-3.50313	0.000459824	0.0248464	4.66192	54.9515	10.9982	0	1.2602	1.36913
VWA5A	822.349	1.82118	0.520292	-3.5003	0.000464728	0.0250163	660.827	859.241	2500.98	256.724	485.178	171.142
GPRIN3	91.1217	1.93492	0.552834	-3.5	0.000465254	0.0250163	53.6121	271.903	130.878	16.2801	30.2449	43.8123
GBP2	1329.63	1.67716	0.479907	-3.49476	0.000474496	0.0254506	782.037	3520.46	1999.47	523.466	496.52	655.816
CDCA5	554.892	-1.28142	0.366836	3.49317	0.000477319	0.0254925	383.443	277.612	266.706	844.058	592.295	965.24
KLF2	353.664	1.58484	0.453718	-3.49301	0.000477606	0.0254925	721.432	336.845	584.552	227.921	166.347	84.8864
PLXNC1	113.929	1.93106	0.553214	-3.49062	0.000481902	0.0255726	53.6121	363.964	152.874	35.0647	31.5051	46.5506
PRG2	153.198	2.09254	0.599519	-3.49037	0.000482354	0.0255726	51.2811	140.59	602.15	36.317	49.1479	39.7049
IL10RA	611.546	1.65789	0.475035	-3.49003	0.000482971	0.0255726	349.644	1443.01	1093.77	294.293	224.316	264.243
TIMP3	781.234	1.88754	0.540908	-3.48958	0.00048378	0.0255726	347.313	1375.21	2153.44	215.398	168.867	427.17
GBP3	352.635	1.65666	0.474907	-3.48838	0.000485952	0.0255795	235.427	513.832	914.497	121.474	151.224	179.357
KLF7	124.191	1.42335	0.408061	-3.48808	0.000486503	0.0255795	160.836	252.634	142.426	63.8679	54.1887	71.195
SSC4D	52.5506	1.68047	0.481844	-3.48758	0.000487417	0.0255795	76.9216	65.6563	106.682	12.5231	30.2449	23.2753
LIPG	2152.8	-1.34079	0.384751	3.48483	0.000492457	0.0257821	1116.53	808.572	1537.54	2398.18	3126.56	3929.42
SUSD2	938.618	-1.89298	0.54345	3.48327	0.000495328	0.0258705	466.192	226.229	276.054	678.753	3275.27	709.212
LMNB2	3749.14	-1.33855	0.384926	3.47742	0.000506255	0.0263783	2050.08	1497.25	2490.53	5189.58	3902.85	7364.58
PSRC1	303.202	-1.42753	0.410923	3.47396	0.000512847	0.0265645	200.462	143.445	117.13	532.233	281.025	544.916
RRM2	959.679	-1.58538	0.456363	3.47394	0.000512877	0.0265645	343.816	551.656	403.083	1544.1	659.086	2256.33
SECTM1	277.772	1.99705	0.575098	-3.47253	0.00051557	0.0265645	214.448	750.052	447.625	67.6248	166.347	20.537
SLC38A3	34.4553	-2.02123	0.582085	3.4724	0.000515823	0.0265645	3.49644	17.8414	8.79853	62.6156	27.7245	86.2555
MLKL	116.302	1.65007	0.475202	-3.47236	0.000515899	0.0265645	137.527	283.321	127.579	55.1017	65.5305	28.7518
SELENOP	4012.56	1.75589	0.507273	-3.46144	0.000537299	0.0276015	3365.9	11494.9	4508.15	1447.67	2452.35	806.42
SPTA1	182.423	-2.21972	0.641738	3.45892	0.000542348	0.0277957	41.9573	5.70925	72.5879	433.3	488.958	52.0271
CMKLR1	587.487	1.81027	0.523708	-3.45665	0.000546939	0.0279655	881.102	945.594	1043.73	157.791	430.989	65.7185
TBC1D10C	122.804	2.19509	0.635251	-3.45547	0.000549341	0.0280139	71.0942	540.237	41.2431	36.317	31.5051	16.4296
FAM26F	114.049	2.1955	0.63547	-3.45492	0.000550447	0.0280139	83.9145	306.158	216.114	21.2893	55.4489	1.36913
SPX	13.8647	2.35314	0.681239	-3.45421	0.000551914	0.0280234	11.6548	47.1013	18.147	2.50462	3.78061	0
MS4A4A	476.935	2.08465	0.603789	-3.45261	0.000555193	0.0281222	437.055	946.307	1089.92	63.8679	301.188	23.2753
RNASE7	22.8359	2.36031	0.68375	-3.45201	0.00055643	0.0281222	27.9715	9.99118	88.5352	0	5.04081	5.47654
PCBP3	107.589	2.38301	0.690847	-3.4494	0.00056184	0.0283302	78.0871	513.832	6.5989	25.0462	15.1224	6.84567
MBP	135.853	1.78296	0.517171	-3.44752	0.000565755	0.028462	85.08	410.352	164.423	50.0925	50.4081	54.7654
FOSL1	112.104	1.90884	0.553942	-3.44592	0.000569111	0.0285413	337.989	47.8149	174.321	30.0555	44.1071	38.3358
OIP5	73.6195	-1.41416	0.410434	3.44553	0.000569939	0.0285413	41.9573	33.5418	37.3938	137.754	102.076	88.9938
KIF4A	285.403	-1.61243	0.468083	3.44475	0.000571582	0.0285582	86.2455	151.295	139.127	500.925	194.071	640.755
FAM134B	319.115	1.30812	0.379949	-3.4429	0.000575521	0.0285768	348.478	625.876	416.83	184.09	191.551	147.867
RP3-395M20.8	118.672	2.02182	0.587273	-3.44273	0.000575865	0.0285768	73.4252	376.81	157.274	18.7847	69.3111	16.4296
CRTAM	17.6027	2.45176	0.712156	-3.44273	0.000575871	0.0285768	4.66192	58.5198	37.3938	0	5.04081	0
SESN3	445.575	1.28263	0.372913	-3.43948	0.000582832	0.0288568	543.113	804.29	583.453	209.136	322.612	210.847
N/A	18.1255	2.41276	0.702568	-3.43421	0.000594291	0.0293577	12.8203	83.4977	6.04899	3.75694	1.2602	1.36913
N/A	37.8668	2.22089	0.647028	-3.43245	0.000598151	0.0294819	16.3167	152.009	34.6442	6.26156	13.8622	4.1074
HMGCS2	444.938	-1.85262	0.53991	3.43135	0.000600593	0.0294991	109.555	90.6343	272.754	444.571	352.857	1399.26
BRDT	233.921	-1.63493	0.476513	3.43103	0.000601304	0.0294991	83.9145	96.3435	122.63	488.402	139.882	472.352
NUSAP1	586.976	-1.42704	0.415989	3.43047	0.000602544	0.0294991	235.427	314.009	339.293	978.056	477.617	1177.46
EVA1C	209.561	2.23346	0.65196	-3.42576	0.000613079	0.0299478	172.491	926.325	26.9455	32.5601	57.9693	41.074
XXBAC-BPG181B23.6	9.8573	2.43928	0.712604	-3.42306	0.000619214	0.0301801	4.66192	34.2555	17.5971	0	1.2602	1.36913
GZMM	34.173	2.24676	0.656829	-3.42062	0.000624782	0.0303838	58.274	119.181	7.14881	8.76618	7.56121	4.1074
TSKS	141.308	1.77593	0.51943	-3.419	0.000628526	0.0304981	229.599	144.872	311.798	102.69	31.5051	27.3827
HMMR	312.369	-1.40591	0.411286	3.41833	0.000630065	0.0305052	135.196	157.718	186.419	390.721	310.01	694.151
CTD-2651B20.3	17.4622	-2.18758	0.640876	3.41342	0.000641521	0.0309458	4.66192	2.14097	4.94917	15.0277	16.3826	61.6111
CRIP1	66.5641	2.10007	0.615275	-3.41322	0.000641994	0.0309458	156.174	52.8105	138.577	10.0185	39.0663	2.73827
C1ORF204	74.5074	1.92699	0.564902	-3.41119	0.000646788	0.0311084	39.6263	221.233	113.281	20.037	37.8061	15.0605
INHBB	59.4553	2.1679	0.63572	-3.41014	0.000649289	0.0311602	64.1014	236.22	14.8475	11.2708	13.8622	16.4296
ADCY5	1236.16	-1.64335	0.482121	3.40858	0.000653012	0.0312703	938.211	409.638	241.96	1338.72	2054.13	2434.32
LIX1	34.9074	-1.9647	0.576735	3.40659	0.000657792	0.0314304	6.99288	6.4229	18.6969	86.4095	25.204	65.7185
CTD-2033D15.2	10.3787	2.366	0.694917	-3.40473	0.000662294	0.0315766	19.8132	18.555	19.7967	0	0	4.1074
PLPP1	1534.19	2.05554	0.60405	-3.40293	0.000666684	0.0317167	895.088	6441.46	591.151	527.223	459.974	290.257
C1S	3664.75	2.19293	0.64531	-3.39826	0.000678152	0.0321389	2060.57	16838.7	642.293	1175.92	580.953	690.044
BIRC5	499.69	-1.36452	0.40156	3.39805	0.000678672	0.0321389	372.953	230.511	186.419	939.234	572.132	696.89
PRC1-AS1	328.842	-1.2448	0.366401	3.39738	0.000680347	0.0321389	201.628	176.273	182.57	522.214	327.653	562.714
RBP1	1205.43	2.1639	0.637013	-3.39694	0.000681433	0.0321389	1109.54	5081.94	194.118	364.423	341.515	141.021
CDCA2	124.616	-1.69817	0.500117	3.39554	0.000684934	0.0322346	29.137	57.8061	64.8892	192.856	89.4744	313.532
CHRNA5	22.7646	-2.05511	0.605649	3.39324	0.000690714	0.0323898	6.99288	9.27752	2.74954	60.111	16.3826	41.074
TRIM9	28.8952	-2.21631	0.65319	3.39305	0.000691191	0.0323898	11.6548	4.28193	2.74954	33.8124	11.3418	109.531
RP11-8P13.5	17.3274	2.33261	0.687869	-3.39107	0.000696212	0.0325554	72.2597	11.4185	12.6479	5.00925	1.2602	1.36913
TPX2	796.007	-1.35162	0.399049	3.38711	0.000706334	0.0329152	363.63	508.837	393.734	1198.46	709.494	1601.89
AIM2	18.7917	2.04879	0.604918	-3.38688	0.000706915	0.0329152	17.4822	37.8238	41.793	2.50462	6.30101	6.84567
CTB-52I2.7	33.5591	1.93756	0.572364	-3.3852	0.000711268	0.0330476	26.806	102.766	39.5934	12.5231	10.0816	9.58394
GTSE1	287.554	-1.49561	0.442068	3.38323	0.000716396	0.0330951	141.023	153.436	119.33	410.758	223.056	677.722
HCP5	78.3582	2.02306	0.59805	-3.38275	0.000717631	0.0330951	26.806	278.326	97.3338	21.2893	17.6428	28.7518
NID2	2434.89	-1.23889	0.366298	3.38218	0.000719129	0.0330951	1600.2	1337.39	1224.65	3308.61	2488.9	4649.58
2018-09-14	9.00196	-2.43377	0.719644	3.38191	0.000719848	0.0330951	1.16548	0	1.09982	2.50462	16.3826	32.8592
CRYAB	4847.91	1.62831	0.481476	-3.3819	0.000719853	0.0330951	6825.05	5377.4	10594.5	2207.83	3263.92	818.743
ANGPT4	467.815	-2.19843	0.650256	3.38087	0.000722559	0.0331498	11.6548	206.96	86.3356	767.667	147.444	1586.83
SPSB1	401.02	1.59894	0.473231	-3.37878	0.000728093	0.0333339	526.797	1017.67	328.845	207.884	105.857	219.062
PORCN	1596.38	-1.3477	0.399176	3.37621	0.000734925	0.0335764	955.693	1126.86	463.573	2304.25	2372.96	2354.91
DTNA	70.0862	2.02821	0.600965	-3.37492	0.000738375	0.0336638	60.6049	256.202	43.9927	26.2985	25.204	8.21481
NAMPT	850.97	1.27081	0.376902	-3.37173	0.00074699	0.0339857	995.319	1156.84	1527.65	391.974	391.923	642.124
LEP	38888.7	-1.73216	0.513948	3.37031	0.00075083	0.0340646	25004.2	17141.3	3906.55	66891	53350.7	67038.3
BCL2A1	58.6883	2.03351	0.603469	-3.3697	0.000752491	0.0340646	38.4608	84.2114	179.82	8.76618	34.0255	6.84567
PLEK	600.464	2.07681	0.616378	-3.36937	0.000753393	0.0340646	375.284	1721.34	1027.78	137.754	320.091	20.537
CEBPD	2055.62	1.47862	0.439509	-3.36426	0.000767501	0.0346309	5058.18	2584.15	1700.87	1125.83	1093.86	770.823
PLAU	880.913	1.35276	0.402332	-3.36229	0.000772998	0.0348072	854.296	1956.84	1075.07	454.589	522.984	421.694
TFR2	54.0452	-2.03307	0.605072	3.36004	0.000779307	0.0350192	22.1441	20.696	3.29945	91.4188	152.484	34.2284
KLHL6	88.4646	1.78196	0.530747	-3.35745	0.00078664	0.0352763	93.2384	147.013	190.818	16.2801	64.2703	19.1679
ST6GALNAC3	80.8855	-1.90898	0.568773	3.35632	0.000789875	0.0353489	44.2882	23.5506	12.6479	229.173	42.8469	132.806
KIF2C	443.588	-1.31637	0.392505	3.35377	0.000797179	0.035603	259.902	262.625	199.067	750.135	395.704	794.098
SPC25	114.236	-1.34297	0.400688	3.35165	0.000803326	0.0357437	53.6121	72.0792	56.6406	215.398	124.76	162.927
MAF	1078.3	1.63883	0.488975	-3.35155	0.000803595	0.0357437	1335.64	2368.62	1383.02	435.805	768.723	177.988
ADRA1D	23.2935	-2.25912	0.674235	3.35065	0.000806232	0.0357763	2.33096	9.27752	1.09982	38.8217	8.82142	79.4098
SLC28A2	137.417	-1.91252	0.570871	3.35018	0.000807599	0.0357763	89.7419	15.7004	30.245	191.604	108.377	388.834
C1QA	2509.49	2.21948	0.663362	-3.34581	0.00082043	0.036157	2931.18	8033.62	2565.87	271.752	1231.22	23.2753
MUC20P1	156.675	2.00181	0.598337	-3.34563	0.000820958	0.036157	64.1014	213.383	525.162	35.0647	83.1734	19.1679
LILRA1	12.4311	2.38027	0.711535	-3.34525	0.00082207	0.036157	2.33096	19.9824	48.3919	1.25231	1.2602	1.36913
TGFBI	9594.9	1.54684	0.462474	-3.34471	0.000823675	0.036157	23205.9	10528.6	10591.2	5150.76	5859.94	2233.06
RP1-93H18.6	31.659	1.95081	0.583343	-3.34418	0.000825253	0.036157	47.7847	72.0792	40.6932	3.75694	20.1632	5.47654
GSAP	119.406	1.46896	0.439297	-3.3439	0.000826105	0.036157	121.21	222.661	197.417	40.074	52.9285	82.1481
CTB-60B18.18	152.31	-1.49428	0.447346	3.34033	0.000836784	0.0365513	103.728	61.3744	54.4409	182.838	165.087	346.391
TSC22D3	811.162	1.28715	0.385662	-3.3375	0.000845354	0.0368521	913.736	1713.49	896.35	437.057	412.086	494.258
LINC00511	13.8116	2.0955	0.628128	-3.3361	0.000849634	0.0369026	19.8132	33.5418	19.2468	5.00925	2.5204	2.73827
IL12B	15.3766	2.32616	0.697287	-3.33602	0.000849885	0.0369026	8.15836	19.9824	57.7404	5.00925	0	1.36913
CDH5	1758.94	-1.20285	0.360924	3.33268	0.000860138	0.0372738	913.736	785.021	1369.27	2790.15	2146.12	2549.33
KLF9	160.592	2.13964	0.642477	-3.3303	0.000867521	0.0375194	88.5764	712.942	48.9418	30.0555	21.4234	61.6111
TRIM10	12.2601	-2.4284	0.730304	3.32519	0.000883594	0.0381392	1.16548	0.713656	0	23.7939	47.8877	0
MCTP1	39.9165	1.81676	0.547062	-3.32093	0.00089718	0.0386494	33.7989	96.3435	65.989	11.2708	8.82142	23.2753
AHNAK2	177.844	2.05231	0.618359	-3.31897	0.000903514	0.0388013	241.254	626.59	55.5407	61.3633	13.8622	68.4567
TXK	98.1918	2.06772	0.623045	-3.31874	0.000904254	0.0388013	65.2668	194.114	252.408	8.76618	61.7499	6.84567
RTP4	29.7415	2.2915	0.69126	-3.31496	0.000916556	0.0392523	6.99288	137.736	19.7967	7.51387	5.04081	1.36913
RP4-736L20.3	21.1571	-1.86331	0.562928	3.31004	0.000932839	0.0398716	10.4893	4.99559	6.5989	35.0647	47.8877	21.9062
TNF	42.6094	1.87204	0.566279	-3.30586	0.000946868	0.0403811	38.4608	53.5242	120.43	23.7939	12.602	6.84567
IFI16	791.705	1.53569	0.464603	-3.30539	0.000948451	0.0403811	758.727	2133.83	758.873	386.964	444.851	266.981
PDLIM4	414.148	1.61836	0.490623	-3.29859	0.000971728	0.0412918	991.823	558.792	397.584	192.856	267.163	76.6716
ADAMTS2	609.326	1.61963	0.491343	-3.29632	0.0009796	0.0415457	1009.31	1452.29	405.282	333.115	316.311	139.652
PLIN4	89.1074	-1.51833	0.460901	3.29427	0.00098677	0.0417688	39.6263	36.3964	48.9418	71.3818	141.143	197.155
AQP3	687.284	1.25517	0.381171	-3.29293	0.000991505	0.0418882	1367.11	707.233	890.301	326.853	446.112	386.096
CSGALNACT2	355.259	1.20109	0.364995	-3.2907	0.000999379	0.0421395	445.213	539.524	526.812	217.902	147.444	254.659
ANK1	277.75	-2.00494	0.609584	3.28903	0.00100534	0.0423092	128.203	35.6828	74.2376	391.974	966.575	69.8259
MYBL2	750.349	-1.44111	0.438499	3.28646	0.00101456	0.0425852	518.638	257.63	340.943	1375.04	602.377	1407.47
NKAIN4	206.782	1.92828	0.586795	-3.28612	0.00101579	0.0425852	724.928	79.2158	241.41	62.6156	98.2958	34.2284
SMPDL3B	145.204	-1.69862	0.517363	3.28322	0.00102629	0.0429433	58.274	98.4845	18.6969	252.967	167.607	275.196
FCER1G	780.853	2.07753	0.634477	-3.2744	0.00105886	0.0442214	734.252	2543.47	813.864	194.108	384.362	15.0605
DOCK2	320.899	2.03247	0.622051	-3.26737	0.00108551	0.0452483	195.801	902.061	566.406	78.8956	172.648	9.58394
GIMAP2	108.512	1.87332	0.574057	-3.2633	0.00110122	0.0458157	53.6121	353.26	135.277	25.0462	59.2295	24.6444
TNFRSF14	462.16	1.77918	0.545362	-3.26238	0.00110479	0.0458771	406.752	1323.83	528.462	121.474	322.612	69.8259
FAS	140.661	1.56651	0.480291	-3.26158	0.00110792	0.0458889	167.829	370.387	116.031	51.3448	78.1325	60.2419
TCTEX1D4	89.3636	2.08515	0.639373	-3.26124	0.00110927	0.0458889	118.879	29.2599	321.696	8.76618	46.6275	10.9531
RASL10B	144.877	-1.44766	0.444097	3.25979	0.00111493	0.0460256	111.886	55.6651	47.842	283.022	176.428	194.417
PTHLH	11.8243	2.3203	0.711897	-3.25932	0.00111678	0.0460256	33.7989	29.9735	3.29945	2.50462	0	1.36913
RP1-102K2.8	40.2064	1.71822	0.527453	-3.25758	0.00112365	0.0462216	60.6049	62.088	70.9382	7.51387	11.3418	28.7518
SPOCK2	197.26	2.19046	0.673163	-3.25399	0.00113798	0.0467235	271.557	786.449	8.24862	32.5601	49.1479	35.5975
FCGR1A	291.518	1.67498	0.514842	-3.2534	0.00114034	0.0467324	427.731	559.506	404.183	100.185	220.535	36.9666
DLGAP5	225.145	-1.36997	0.42118	3.25269	0.00114316	0.0467607	89.7419	144.158	117.13	356.909	196.592	446.338
KCNAB2	267.343	1.58542	0.487874	-3.24965	0.00115547	0.0471761	285.542	536.669	427.279	116.465	191.551	46.5506
C1QC	2687.11	2.10712	0.648589	-3.24877	0.00115905	0.0472339	2644.47	8389.74	3179.57	384.46	1482	42.4432
MATK	78.8773	1.87239	0.576806	-3.24613	0.00116984	0.0475852	129.368	219.092	46.1923	45.0832	23.9438	9.58394
MCM10	220.247	-1.59383	0.492079	3.23898	0.00119959	0.0486354	73.4252	79.9294	135.827	299.303	152.484	580.513
RP11-609D21.3	363.778	1.47049	0.454017	-3.23885	0.00120011	0.0486354	318.176	927.752	408.582	199.118	137.362	191.679
LDLRAD4	146.978	1.20358	0.372279	-3.233	0.00122496	0.0495507	196.966	215.524	213.914	86.4095	103.337	65.7185
PRC1	913.008	-1.24403	0.385027	3.23102	0.00123349	0.0498037	449.875	504.555	592.801	1277.36	854.417	1799.04
DENND2D	478.098	1.37724	0.426594	-3.22846	0.0012446	0.0501597	452.206	989.84	684.636	261.733	321.352	158.82
RUBCNL	166.369	1.74376	0.540234	-3.22779	0.0012475	0.0501803	107.224	526.678	173.771	61.3633	89.4744	39.7049
TMEM71	11.6703	2.25665	0.69924	-3.22729	0.00124969	0.0501803	5.8274	27.8326	31.3448	3.75694	1.2602	0
FAM83D	821.462	-1.94268	0.602433	3.22471	0.00126099	0.0505255	434.724	130.599	183.119	862.843	268.423	3049.06
XCL2	27.6363	2.32597	0.721393	-3.22428	0.00126291	0.0505255	13.9858	139.877	3.84936	0	1.2602	6.84567
KLHDC7B	29.6432	2.04771	0.635849	-3.22044	0.00127995	0.0511138	27.9715	43.533	83.5861	3.75694	17.6428	1.36913
CLEC4G	10.6428	2.32552	0.722962	-3.21665	0.00129696	0.0516989	31.4679	27.1189	2.74954	0	2.5204	0
MNDA	145.181	1.79914	0.56006	-3.2124	0.00131632	0.0522875	165.498	216.951	332.145	13.7754	107.117	35.5975
PODNL1	200.364	1.91185	0.595156	-3.21236	0.00131651	0.0522875	497.66	450.317	65.4391	38.8217	118.459	31.4901
RHBDF2	308.545	1.25186	0.390023	-3.20972	0.00132865	0.0526008	320.507	471.013	539.46	156.539	226.836	136.913
E2F2	181.822	-1.33913	0.417228	3.2096	0.0013292	0.0526008	106.059	84.925	98.4336	226.668	176.428	398.418
MIR100HG	272.481	1.51773	0.47309	-3.20812	0.00133606	0.0527769	430.062	488.14	336.544	72.6341	228.097	79.4098
TMC8	300.193	1.75106	0.5461	-3.20648	0.0013437	0.0529828	289.039	881.365	290.901	130.24	172.648	36.9666
TMEM255A	6.36904	2.34624	0.732509	-3.20301	0.00135998	0.0534661	2.33096	14.9868	20.8965	0	0	0
CCNE1	2206.57	-1.22912	0.383761	3.20283	0.00136084	0.0534661	962.686	1607.87	1201	2936.67	2307.43	4223.78
2018-03-01	742.978	-1.35392	0.423088	3.20009	0.00137383	0.0538452	515.142	192.687	462.473	937.982	1122.84	1226.74
AC013275.2	7.75494	2.2791	0.712273	-3.19976	0.00137541	0.0538452	10.4893	14.2731	19.2468	0	2.5204	0
EVI2A	70.0085	1.9108	0.597641	-3.19723	0.00138753	0.0541882	69.9288	173.418	111.081	20.037	42.8469	2.73827
WT1	203.376	2.22208	0.695073	-3.1969	0.00138912	0.0541882	111.886	999.118	7.14881	45.0832	21.4234	35.5975
NOG	417.79	1.65463	0.517783	-3.1956	0.0013954	0.0542951	231.93	683.682	1072.32	211.641	89.4744	217.692
PGAM4	63.755	-1.4782	0.462615	3.19531	0.00139683	0.0542951	26.806	32.1145	32.4446	75.1387	66.7907	149.236
CD7	223.756	1.91315	0.599153	-3.19308	0.00140762	0.0546176	252.909	821.418	58.8402	63.8679	90.7346	54.7654
PDPN	874.998	1.77998	0.558155	-3.18904	0.00142748	0.0552643	2161.96	1492.25	637.894	197.865	647.744	112.269
LAT2	238.282	1.65614	0.519383	-3.18866	0.00142934	0.0552643	230.765	582.343	321.696	83.9049	172.648	38.3358
CX3CR1	37.9791	1.67781	0.526305	-3.1879	0.00143308	0.0552798	47.7847	81.3567	52.7912	12.5231	25.204	8.21481
PRR11	179.59	-1.55509	0.487915	3.18721	0.00143651	0.0552798	59.4395	82.0704	100.633	207.884	137.362	490.15
FCN3	16.9158	-1.96807	0.617522	3.18705	0.00143731	0.0552798	8.15836	3.56828	3.29945	32.5601	41.5867	12.3222
IL6R	313.853	1.19977	0.376622	-3.1856	0.00144454	0.0554604	312.348	473.867	550.458	195.361	199.112	151.974
PRKAG2-AS1	7.19348	2.31505	0.726933	-3.18468	0.00144915	0.0555399	5.8274	27.8326	8.24862	1.25231	0	0
DHCR24	2644.6	-1.17986	0.3708	3.18192	0.00146301	0.0559728	2113.01	1185.38	1360.47	3039.36	4390.54	3778.81
LAMA1	393.136	-1.69631	0.533523	3.17944	0.00147559	0.0563557	312.348	62.8017	94.0343	558.531	408.306	922.797
GGT5	253.153	1.90616	0.599632	-3.17889	0.0014784	0.0563646	226.103	971.285	83.5861	111.456	73.0917	53.3963
AC073072.5	15.4285	1.91467	0.60242	-3.17829	0.00148147	0.0563834	27.9715	18.555	31.8947	6.26156	3.78061	4.1074
ANXA8	410.64	1.74518	0.549277	-3.17723	0.00148691	0.0564182	965.017	347.55	686.286	320.592	71.8315	72.5641
KIAA0101	200.892	-1.42351	0.448144	3.17645	0.00149088	0.0564182	82.749	143.445	74.2376	413.263	172.648	319.008
PSMB8	529.182	1.63747	0.515525	-3.1763	0.00149165	0.0564182	371.788	1632.13	505.916	252.967	267.163	145.128
ZNF273	111.473	-1.1881	0.374074	3.1761	0.0014927	0.0564182	54.7775	71.3656	68.7385	179.081	152.484	142.39
RAD51	375.157	-1.1648	0.367191	3.17218	0.00151298	0.0570864	248.247	214.097	204.566	475.878	405.785	702.366
IL24	20.7806	1.8382	0.580225	-3.16808	0.00153448	0.0577978	43.1227	28.5462	31.8947	3.75694	5.04081	12.3222
EHD3	1213.05	-1.39451	0.440573	3.16521	0.00154972	0.0582715	425.4	746.484	679.687	1080.75	1453.01	2892.98
PKD1L2	46.0484	1.70667	0.539363	-3.16423	0.00155496	0.0583594	108.39	69.9383	43.9927	15.0277	8.82142	30.121
CREB5	374.226	1.70556	0.539091	-3.16377	0.00155739	0.0583594	368.292	228.37	1208.15	86.4095	163.826	190.31
NPPB	75.0945	2.22698	0.704219	-3.16233	0.0015651	0.0584875	321.672	10.7048	84.136	30.0555	1.2602	2.73827
C5AR2	43.1692	1.89491	0.599248	-3.16214	0.00156615	0.0584875	59.4395	109.903	48.9418	5.00925	30.2449	5.47654
RNASET2	646.8	1.35927	0.430208	-3.15957	0.00158002	0.0589047	896.254	1365.94	606.549	409.506	394.443	208.108
FGD2	217.978	1.91172	0.605276	-3.15843	0.00158622	0.0590355	226.103	491.709	388.235	56.354	138.622	6.84567
ITGA9	431.705	-1.11553	0.353321	3.15726	0.0015926	0.0591723	328.665	249.066	212.814	519.709	683.03	596.943
ZFP42	384.073	-1.42661	0.452018	3.15609	0.00159901	0.0593098	150.347	176.273	245.259	504.682	303.709	924.166
FAM83A	15.3647	-2.26397	0.718069	3.15285	0.00161683	0.0598691	2.33096	1.42731	1.64972	27.5509	59.2295	0
VEGFA	1926.69	1.52045	0.482647	-3.15023	0.00163143	0.0603077	3374.06	2858.9	2657.71	649.95	379.321	1640.22
PTGDS	1978.92	1.84276	0.585744	-3.14601	0.00165513	0.0610319	3470.8	5918.35	488.319	837.797	824.172	334.069
AFF3	57.0264	1.48563	0.472265	-3.14575	0.0016566	0.0610319	50.1156	119.894	90.7349	25.0462	28.9847	27.3827
PLA2R1	291.121	1.2601	0.400766	-3.14423	0.00166527	0.0612484	330.996	615.885	312.898	166.557	142.403	177.988
OTUD1	406.147	1.48724	0.473363	-3.14187	0.00167875	0.0616404	363.63	380.378	1115.21	180.333	234.398	162.927
PSTPIP1	245.952	1.95274	0.622232	-3.13828	0.00169944	0.0622089	219.11	953.444	90.185	76.391	114.678	21.9062
RBP3	25.4689	1.754	0.558932	-3.13812	0.00170033	0.0622089	27.9715	39.2511	57.1905	13.7754	5.04081	9.58394
CHST9	35.883	-1.78913	0.570203	3.13771	0.00170276	0.0622089	12.8203	10.7048	14.8475	108.951	21.4234	46.5506
AC009892.10	8.59507	2.19546	0.700022	-3.13627	0.00171112	0.062408	5.8274	24.2643	17.5971	1.25231	1.2602	1.36913
CLEC10A	35.7917	2.00768	0.640247	-3.13579	0.00171391	0.062408	9.32384	127.744	49.4917	12.5231	8.82142	6.84567
TLR8	40.5945	2.05515	0.655606	-3.13473	0.0017201	0.0624332	19.8132	90.6343	103.933	2.50462	23.9438	2.73827
ACAP1	294.618	1.95189	0.622674	-3.1347	0.00172031	0.0624332	221.441	1212.5	78.6369	97.6803	110.898	46.5506
NTN4	158.647	1.42345	0.454416	-3.13248	0.00173335	0.0626076	124.706	338.273	251.858	58.8587	76.8723	101.316
RP11-297C4.1	26.5908	2.04602	0.653181	-3.1324	0.00173386	0.0626076	8.15836	100.625	31.3448	5.00925	7.56121	6.84567
N/A	15.768	2.14021	0.683338	-3.13199	0.00173623	0.0626076	39.6263	4.28193	41.793	3.75694	3.78061	1.36913
PAX9	15.6117	-1.97363	0.630161	3.13194	0.00173656	0.0626076	6.99288	0.713656	5.49908	27.5509	21.4234	31.4901
LAYN	188.324	1.16942	0.373949	-3.12722	0.0017647	0.0635177	325.169	240.502	231.511	112.708	131.061	88.9938
XAF1	595.534	1.43781	0.459956	-3.12598	0.00177213	0.0636804	433.558	1475.13	785.819	293.041	225.576	360.082
CTD-3187F8.14	27.1281	2.03068	0.649949	-3.12436	0.00178191	0.0639268	31.4679	77.0748	34.0943	5.00925	15.1224	0
RP11-81K2.2	14.7325	-1.86896	0.598447	3.12303	0.00179002	0.064007	6.99288	4.28193	3.29945	30.0555	16.3826	27.3827
SLC30A10	36.9339	-2.17301	0.695878	3.12268	0.0017921	0.064007	18.6477	0.713656	0.549908	118.97	56.7091	26.0136
HMMR-AS1	41.2189	-1.52083	0.487049	3.12255	0.00179292	0.064007	16.3167	19.9824	20.3466	63.8679	37.8061	88.9938
PLK5	16.1795	2.08989	0.669437	-3.12186	0.00179715	0.0640305	59.4395	18.555	8.79853	2.50462	5.04081	2.73827
HIST2H2BF	195.02	1.28306	0.411072	-3.12125	0.00180084	0.0640305	327.5	179.841	342.043	90.1664	136.102	94.4703
AURKB	413.032	-1.28075	0.410363	3.121	0.00180236	0.0640305	317.01	221.233	143.526	731.35	444.851	620.218
CGB2	519.196	-1.7173	0.550422	3.11997	0.00180872	0.0641523	393.932	162.713	43.4428	740.116	975.397	799.575
SIDT1	31.7215	1.81718	0.582938	-3.11727	0.00182533	0.0646368	41.9573	92.0616	23.6461	6.26156	11.3418	15.0605
CAPG	1633.38	1.43718	0.461328	-3.11532	0.00183748	0.064962	1438.2	4325.47	1628.28	659.968	1029.59	718.796
NCOA7	232.091	1.40731	0.452453	-3.11041	0.0018683	0.0658606	257.571	496.704	288.152	98.9326	71.8315	179.357
FLJ16779	145.024	1.77118	0.569456	-3.11031	0.00186892	0.0658606	448.71	59.2334	205.116	50.0925	76.8723	30.121
CTA-250D10.19	50.2957	-1.76936	0.569119	3.10895	0.00187756	0.0660588	6.99288	14.9868	31.8947	55.1017	50.4081	142.39
ACSS3	137.666	1.65453	0.532839	-3.10511	0.00190206	0.0668132	279.715	299.735	78.087	40.074	35.2857	93.1012
PIK3R5	134.592	1.69858	0.547456	-3.10268	0.0019178	0.0671977	79.2526	315.436	255.157	47.5878	88.2142	21.9062
MIR519A2	468.409	-1.23673	0.398628	3.10247	0.00191915	0.0671977	365.961	217.665	211.165	702.547	473.836	839.28
TERT	8.73131	-2.25835	0.728175	3.10138	0.0019262	0.067337	2.33096	0	0	18.7847	2.5204	28.7518
RP11-74H8.1	10.3009	2.09039	0.674208	-3.10052	0.00193184	0.0674264	19.8132	21.4097	14.2976	2.50462	3.78061	0
CYBB	1089.08	1.91337	0.617558	-3.09829	0.00194642	0.0677127	833.318	2631.25	2086.35	303.059	649.004	31.4901
CTD-2575K13.6	27.934	2.16502	0.698797	-3.09821	0.00194691	0.0677127	19.8132	129.885	3.84936	3.75694	7.56121	2.73827
SLC30A4	72.699	1.47942	0.477565	-3.09785	0.00194932	0.0677127	65.2668	152.722	114.381	41.3263	21.4234	41.074
AL928768.3	32.3328	1.99822	0.645636	-3.09496	0.00196836	0.0682657	40.7918	28.5462	99.5334	12.5231	12.602	0
RP11-455F5.5	316.974	1.91635	0.619411	-3.09382	0.00197595	0.0684205	157.34	1170.4	289.802	121.474	143.663	19.1679
SH3BGRL3	2719.36	1.30441	0.422239	-3.08927	0.00200651	0.0693687	3808.79	3717.43	4386.62	1614.23	2073.03	716.058
DOCK11	300.811	1.25015	0.404795	-3.08835	0.00201271	0.0694734	330.996	353.26	615.347	185.342	195.331	124.591
RNASE1	3537.68	1.99551	0.646262	-3.08777	0.00201666	0.0695002	5051.19	11303.6	2089.65	515.952	2172.59	93.1012
ARHGAP30	698.857	1.5155	0.491067	-3.08615	0.00202768	0.0697701	475.516	1947.57	803.966	222.911	383.102	360.082
CHI3L1	231.837	1.66352	0.539344	-3.08433	0.00204011	0.0699934	231.93	534.528	344.243	47.5878	190.291	42.4432
CCP110	626.198	-1.16025	0.376182	3.08426	0.00204057	0.0699934	395.098	289.744	427.829	970.542	607.418	1066.56
FBXO6	125.086	1.4846	0.481427	-3.08375	0.00204406	0.0700036	88.5764	311.868	172.671	67.6248	60.4897	49.2889
RBKS	239.411	1.58003	0.512454	-3.08326	0.00204745	0.0700101	350.809	655.136	117.68	98.9326	107.117	106.793
POMC	50.5758	1.86199	0.604743	-3.07898	0.00207713	0.070914	18.6477	171.277	64.8892	18.7847	18.903	10.9531
TYMSOS	179.257	-1.12868	0.366965	3.07572	0.00209994	0.0715812	101.397	106.335	116.581	285.527	187.77	277.934
ORC1	190.218	-1.39964	0.455216	3.07467	0.00210735	0.0717219	115.382	80.6431	91.8347	295.546	134.842	423.063
ME3	114.908	1.5818	0.51454	-3.0742	0.00211071	0.0717246	168.995	298.308	72.5879	62.6156	55.4489	31.4901
FPR1	232.86	1.86064	0.606009	-3.07032	0.00213828	0.072549	268.06	369.674	535.611	35.0647	176.428	12.3222
CXORF21	31.8146	1.97805	0.644533	-3.06896	0.00214806	0.07269	24.4751	54.2378	86.8855	3.75694	20.1632	1.36913
ODF3L1	27.639	2.00234	0.652521	-3.06862	0.00215051	0.07269	102.562	7.85021	34.6442	6.26156	6.30101	8.21481
ITGB2-AS1	35.2381	1.87659	0.611594	-3.06836	0.0021524	0.07269	55.943	79.2158	43.4428	7.51387	23.9438	1.36913
TGFBR1	1845.58	1.13307	0.369375	-3.06753	0.00215835	0.0727786	2533.75	1839.8	3367.64	1257.32	1179.55	895.414
CGB5	218848	-1.4998	0.489487	3.06402	0.00218386	0.0735254	176527	84571.1	44604.7	279910	492157	235320
IFITM1	831.544	1.60775	0.525114	-3.06172	0.00220069	0.0739784	776.209	2630.53	525.712	435.805	386.882	234.122
SH2D2A	94.4163	1.95002	0.637341	-3.05962	0.00221616	0.074384	88.5764	380.378	18.6969	32.5601	18.903	27.3827
P2RY13	31.0336	1.73917	0.568576	-3.05882	0.0022221	0.0744694	22.1441	68.5109	61.0398	10.0185	17.6428	6.84567
CENPF	640.794	-1.39864	0.457672	3.056	0.00224315	0.0750596	284.377	294.026	389.335	839.049	451.152	1586.83
SKA3	156.485	-1.26424	0.413976	3.0539	0.00225889	0.0754712	76.9216	96.3435	86.3356	255.472	133.581	290.257
A2M	4538.93	1.65618	0.542413	-3.05335	0.00226301	0.0754935	3257.52	14824.1	3651.94	1714.41	2787.57	998.099
IFIT2	174.961	1.49627	0.49015	-3.05267	0.00226815	0.0755345	108.39	275.471	420.68	57.6063	94.5152	93.1012
TYROBP	869.87	1.94202	0.636252	-3.05227	0.00227114	0.0755345	1023.29	2475.67	985.436	187.847	530.545	16.4296
SPHK1	255.35	1.48193	0.485605	-3.05172	0.00227532	0.0755585	377.615	631.585	161.673	144.016	132.321	84.8864
BTBD19	846.114	1.69504	0.555649	-3.05056	0.00228417	0.0757376	742.41	408.211	2940.91	274.256	439.811	271.089
CCDC3	337.24	-1.35889	0.445838	3.04795	0.00230408	0.0761723	235.427	191.973	97.8837	638.679	558.27	301.21
SLCO2B1	942.518	1.55586	0.510465	-3.04793	0.00230424	0.0761723	700.453	2294.4	1407.22	303.059	730.917	219.062
CRISPLD2	2485.71	1.20485	0.395468	-3.04664	0.00231413	0.0763008	2698.08	4667.31	3258.76	1574.16	923.728	1792.2
RASSF4	794.636	1.55162	0.509309	-3.04652	0.0023151	0.0763008	998.816	1752.74	956.29	271.752	654.045	134.175
LIN7A	67.0665	1.4826	0.487319	-3.04235	0.00234737	0.0770773	103.728	136.308	67.6387	16.2801	42.8469	35.5975
TBXAS1	190.047	1.74397	0.573328	-3.04183	0.00235146	0.0770773	198.132	510.264	222.713	45.0832	144.923	19.1679
IGFBP4	9231.66	1.92459	0.632721	-3.04177	0.00235194	0.0770773	7681.67	38334	1391.27	3237.23	2957.69	1788.09
GPR35	26.324	1.64898	0.542197	-3.0413	0.00235559	0.0770773	40.7918	50.6696	34.6442	16.2801	10.0816	5.47654
CCNA2	738.177	-1.13965	0.374734	3.04121	0.00235627	0.0770773	476.681	437.471	412.431	994.336	700.672	1407.47
MYO1F	407.551	1.4843	0.488467	-3.03869	0.00237607	0.0776087	420.738	822.131	627.445	166.557	327.653	80.779
HJURP	286.43	-1.26086	0.415058	3.0378	0.0023831	0.0777166	163.167	171.991	141.326	494.663	223.056	524.379
CGB3	160097	-1.55138	0.510764	3.03738	0.00238647	0.0777166	113095	76674.5	23624.1	222419	371801	152969
SHCBP1	263.564	-1.33429	0.439529	3.03572	0.00239966	0.0780298	117.713	141.304	157.274	427.038	189.03	549.023
RP11-460I13.2	91.4915	-1.24159	0.409151	3.03456	0.00240888	0.0781328	43.1227	65.6563	45.0925	159.044	104.597	131.437
ANO4	12.7932	2.1202	0.698716	-3.03442	0.00240996	0.0781328	12.8203	48.5286	8.79853	2.50462	0	4.1074
MGLL	1726.03	1.33179	0.439346	-3.03129	0.00243509	0.0786233	1103.71	3159.35	3359.39	817.76	912.386	1003.58
RAB7B	489.829	1.3215	0.435954	-3.03129	0.0024351	0.0786233	684.136	755.048	718.73	311.826	352.857	116.376
LINC01272	47.2598	1.69481	0.559149	-3.03105	0.00243704	0.0786233	36.1299	62.8017	129.778	16.2801	28.9847	9.58394
E2F7	86.927	-1.78514	0.589008	3.03075	0.00243946	0.0786233	16.3167	22.837	51.1415	90.1664	45.3673	295.733
C5ORF56	112.953	1.39118	0.459133	-3.03001	0.00244542	0.0786934	82.749	241.929	181.47	62.6156	54.1887	54.7654
SIGLEC12	37.6967	1.83829	0.606779	-3.02959	0.00244883	0.0786934	44.2882	101.339	43.9927	15.0277	20.1632	1.36913
MIR27A	21.4305	2.00487	0.662294	-3.02715	0.00246869	0.0791013	53.6121	4.99559	54.4409	3.75694	6.30101	5.47654
STAT6	2663.28	1.04967	0.346751	-3.02715	0.00246875	0.0791013	2786.66	4750.81	3397.33	1631.76	1744.12	1668.98
FOXM1	624.565	-1.23576	0.408294	3.02665	0.00247278	0.0791144	480.178	299.735	276.604	944.243	574.652	1171.98
CTD-2325A15.5	267.293	1.64321	0.543231	-3.02489	0.00248725	0.0793119	106.059	732.211	438.827	68.8771	122.24	135.544
HAS1	17.8692	2.08398	0.689001	-3.02463	0.00248934	0.0793119	27.9715	7.13656	61.5897	0	5.04081	5.47654
IKZF1	138.096	1.82035	0.601854	-3.02458	0.00248982	0.0793119	104.893	430.334	155.624	46.3355	83.1734	8.21481
CTGF	2622.26	1.81575	0.600577	-3.02335	0.00249994	0.0795185	8475.37	1109.02	3515.56	1184.69	201.632	1247.28
CXCR6	389.001	1.1941	0.395096	-3.0223	0.00250861	0.0796784	680.64	604.466	373.938	261.733	161.306	251.921
ARHGAP25	152.517	1.55142	0.513414	-3.02177	0.002513	0.0797021	121.21	366.105	224.912	52.5971	114.678	35.5975
HK3	300.547	1.94956	0.645429	-3.02056	0.00252308	0.0798435	223.772	798.581	535.061	48.8402	191.551	5.47654
MIR155HG	14.3026	2.14517	0.710237	-3.02036	0.00252475	0.0798435	5.8274	59.9471	13.7477	1.25231	5.04081	0
CABP4	27.4244	1.68314	0.557462	-3.01928	0.00253375	0.079882	25.6405	62.8017	43.9927	7.51387	16.3826	8.21481
NFATC2	308.401	1.48562	0.492071	-3.01912	0.00253507	0.079882	728.425	209.101	479.52	130.24	215.495	87.6246
KDR	1225.33	-1.32844	0.440039	3.0189	0.00253692	0.079882	729.59	769.321	444.876	1782.04	942.631	2683.5
SCIMP	70.1932	1.64704	0.545765	-3.01787	0.00254562	0.0800407	40.7918	169.136	125.929	35.0647	36.5459	13.6913
TMEM92-AS1	6.07494	2.20849	0.732016	-3.017	0.00255287	0.0801103	19.8132	14.9868	1.64972	0	0	0
GPR65	59.6396	1.92692	0.638744	-3.01673	0.00255515	0.0801103	40.7918	157.718	108.882	11.2708	37.8061	1.36913
APBB1IP	241.13	1.45143	0.48136	-3.01526	0.00256757	0.080347	174.822	636.581	286.502	98.9326	102.076	147.867
SOD3	1981.74	1.61742	0.536464	-3.01497	0.00257005	0.080347	4893.85	2618.4	1901.03	693.781	1527.37	256.028
DHCR7	614.416	-1.18058	0.392202	3.01013	0.00261133	0.0815211	445.213	211.956	418.48	752.639	962.795	895.414
COL7A1	834.313	0.992576	0.329897	-3.00875	0.00262327	0.0816149	1123.52	1284.58	966.739	546.008	609.938	475.09
IGSF6	185.753	1.5493	0.514946	-3.00867	0.00262394	0.0816149	178.318	391.083	298.05	56.354	153.745	36.9666
SASH3	356.129	1.86879	0.62126	-3.00807	0.0026291	0.0816149	209.786	1241.05	355.791	80.148	228.097	21.9062
RP11-88H9.2	6.70385	2.19428	0.729468	-3.00806	0.00262925	0.0816149	8.15836	26.4053	4.39927	0	1.2602	0
MAP3K5	452.251	1.73905	0.578447	-3.00642	0.00264344	0.0818346	213.283	1676.38	327.195	135.25	127.28	234.122
PLD5	8.81616	2.06234	0.685987	-3.00638	0.00264381	0.0818346	22.1441	8.56387	17.0472	1.25231	2.5204	1.36913
AC131056.3	28.7405	2.03186	0.676347	-3.00417	0.00266306	0.0822824	4.66192	119.894	28.5952	7.51387	6.30101	5.47654
MKI67	1521.31	-1.58972	0.529227	3.00386	0.00266579	0.0822824	449.875	703.665	795.167	1602.96	795.188	4781.02
RP11-650L12.2	14.4103	-1.9153	0.637727	3.00332	0.00267048	0.0823111	3.49644	1.42731	7.14881	26.2985	13.8622	34.2284
SPRR3	9.2993	2.07504	0.691018	-3.00288	0.00267436	0.0823148	19.8132	9.27752	21.4464	0	2.5204	2.73827
ESPL1	335.611	-1.2404	0.413178	3.0021	0.00268123	0.0823312	179.484	192.687	192.468	429.543	291.107	728.38
SCD	1554.14	-1.33785	0.445657	3.00197	0.00268242	0.0823312	1205.11	613.03	628.545	2305.51	1270.28	3302.35
SDR42E1	27.3243	1.63385	0.544641	-2.99987	0.00270099	0.0827607	32.6334	62.088	35.744	7.51387	16.3826	9.58394
UPK1B	140.398	1.43308	0.477771	-2.99952	0.00270409	0.0827607	221.441	255.489	160.023	36.317	118.459	50.658
ZWINT	641.028	-1.00446	0.33492	2.9991	0.00270776	0.0827607	403.256	436.757	404.732	984.317	679.249	937.857
ZFP36L2	1167.68	1.26539	0.421996	-2.99857	0.00271246	0.0827887	1120.03	2713.32	1240.04	618.642	558.27	755.762
S1PR4	17.4064	1.98388	0.662988	-2.99233	0.00276854	0.0843827	15.1512	64.9427	11.5481	3.75694	6.30101	2.73827
FCMR	30.842	1.77216	0.592412	-2.99142	0.00277679	0.0844631	29.137	92.7752	30.7949	5.00925	16.3826	10.9531
CLEC12B	10.3473	2.14592	0.717414	-2.99119	0.0027789	0.0844631	4.66192	43.533	9.89835	1.25231	0	2.73827
CATSPER1	21.4798	1.83764	0.614735	-2.98932	0.002796	0.0848649	19.8132	67.0836	21.4464	10.0185	5.04081	5.47654
SPTB	316.309	-1.54858	0.518447	2.98695	0.00281774	0.0854063	179.484	146.299	94.5842	662.473	676.729	138.283
SCEL	6.57811	2.12834	0.712755	-2.98608	0.0028258	0.0855322	13.9858	8.56387	14.2976	1.25231	0	1.36913
MAFA-AS1	6.04442	2.18437	0.731815	-2.98487	0.00283697	0.0857519	27.9715	4.99559	3.29945	0	0	0
CD86	167.004	1.88953	0.63403	-2.98019	0.00288071	0.0869538	191.139	363.964	299.15	17.5324	124.76	5.47654
CSF1	866.267	1.23063	0.41305	-2.97937	0.00288846	0.0870675	917.232	1891.19	923.296	556.026	545.668	364.19
NCAPH	280.637	-1.28831	0.432517	2.97863	0.00289537	0.0871557	106.059	192.687	157.274	393.226	244.479	590.097
CELF2	275.686	1.52873	0.513502	-2.97707	0.00291016	0.0874807	254.075	763.612	264.506	80.148	204.153	87.6246
CD9	1287.36	1.0998	0.369628	-2.97544	0.00292571	0.0877105	1830.97	2044.62	1484.2	1075.74	677.989	610.634
CGA	1.10811e+06	-1.14536	0.38494	2.97543	0.00292582	0.0877105	675734	640393	663657	1.29562e+06	2.30803e+06	1.06521e+06
TMIGD2	78.9502	2.02755	0.681608	-2.97465	0.00293322	0.087812	58.274	356.114	7.14881	25.0462	18.903	8.21481
LGALS9C	14.3464	2.08047	0.699537	-2.97406	0.00293886	0.0878607	17.4822	57.0925	3.84936	2.50462	3.78061	1.36913
RGS18	16.2143	1.99217	0.670105	-2.97292	0.00294985	0.0880382	8.15836	50.6696	26.9455	7.51387	1.2602	2.73827
ATAD3C	32.1851	1.52043	0.511538	-2.97227	0.00295607	0.0880382	61.7704	47.8149	40.1433	18.7847	16.3826	8.21481
CDH26	24.9303	1.82175	0.613072	-2.97151	0.0029634	0.0880382	19.8132	25.6916	79.7367	6.26156	12.602	5.47654
HMGA1	6687.71	-1.33591	0.449591	2.97139	0.00296454	0.0880382	5813.41	1600.02	3105.33	9823.13	9610.3	10174
PLA2G4C	145.113	1.48961	0.501342	-2.97124	0.00296596	0.0880382	113.052	301.163	254.058	108.951	59.2295	34.2284
LPAR6	421.967	1.36048	0.45793	-2.97094	0.00296894	0.0880382	550.106	939.171	390.985	205.379	318.831	127.33
PER1	841.505	1.17267	0.395057	-2.96834	0.00299408	0.0886637	1635.17	1010.54	926.046	345.638	514.163	617.48
ARHGAP11A	374.939	-1.43926	0.484958	2.9678	0.00299943	0.0887021	151.512	214.81	178.17	485.897	229.357	989.884
RP4-800G7.1	5.04	-2.15961	0.727944	2.96673	0.00300985	NA	0	0.713656	0.549908	8.76618	3.78061	16.4296
RP11-689P11.2	97.0492	1.21662	0.410245	-2.96559	0.00302106	0.0892211	144.519	105.621	166.622	65.1202	57.9693	42.4432
TNFSF15	102.135	1.53302	0.517228	-2.96391	0.00303757	0.0895879	127.037	72.0792	276.604	41.3263	64.2703	31.4901
RP11-733O18.1	20.7936	1.97606	0.666951	-2.96283	0.00304822	0.089781	39.6263	58.5198	11.5481	8.76618	6.30101	0
POLD1	750.238	-1.0042	0.339272	2.95986	0.00307777	0.0905295	555.934	396.079	504.266	1015.62	865.759	1163.76
ALOX15B	17.9681	1.94264	0.656909	-2.95724	0.00310402	0.0911791	13.9858	64.9427	14.8475	7.51387	3.78061	2.73827
VCAM1	830.588	1.11267	0.376527	-2.95508	0.00312584	0.0916387	769.216	1571.47	1129.51	473.374	497.78	542.177
S100A14	41.1304	1.7776	0.601655	-2.95451	0.00313168	0.0916387	41.9573	140.59	21.9963	17.5324	15.1224	9.58394
PODN	675.463	1.21891	0.412567	-2.95445	0.00313223	0.0916387	844.973	1328.83	728.628	380.703	520.464	249.183
GATA1	46.6235	-2.06655	0.699891	2.95267	0.00315038	0.0920364	22.1441	1.42731	3.29945	120.222	128.541	4.1074
AC006262.6	7.63119	2.13234	0.722266	-2.95229	0.00315424	0.0920364	4.66192	22.1233	16.4972	2.50462	0	0
FANCD2	351.982	-1.0769	0.364844	2.95166	0.00316075	0.0921038	202.793	216.951	234.811	439.561	374.28	643.493
SLC12A3	35.6027	2.11768	0.717659	-2.95081	0.00316942	0.0922334	15.1512	180.555	2.74954	11.2708	2.5204	1.36913
SLC15A3	718.047	1.17286	0.397573	-2.95006	0.00317711	0.0923346	923.06	997.691	1127.86	386.964	611.198	261.505
FAM71F1	13.4129	-2.05789	0.698476	2.94626	0.00321639	0.0933521	1.16548	6.4229	0	12.5231	30.2449	30.121
FGD3	390.112	1.0319	0.350546	-2.9437	0.00324313	0.0940037	481.343	585.911	528.462	244.201	304.969	195.786
KNL1	249.255	-1.48254	0.503793	2.94276	0.00325304	0.0941659	94.4038	96.3435	157.274	311.826	152.484	683.198
IGKV3-20	9.78933	2.14566	0.729469	-2.9414	0.00326736	0.0944447	4.66192	53.5242	0.549908	0	0	0
TRGC2	20.6909	2.1402	0.727706	-2.94102	0.0032713	0.0944447	13.9858	102.766	1.09982	1.25231	5.04081	0
SLC38A6	109.851	1.2617	0.429158	-2.93995	0.00328268	0.0946483	148.016	168.423	161.123	55.1017	89.4744	36.9666
SP140	53.8742	1.92764	0.656041	-2.9383	0.00330018	0.0950279	9.32384	211.242	59.3901	16.2801	20.1632	6.84567
RAB17	1591.73	-1.19771	0.407724	2.93755	0.00330813	0.0950729	813.505	1344.53	588.952	2470.81	2637.6	1694.99
MYH11	243.916	1.7832	0.607256	-2.93649	0.00331951	0.0950729	215.614	937.744	62.1396	68.8771	81.9132	97.2086
KIAA0930	823.861	1.0811	0.368207	-2.93613	0.00332339	0.0950729	814.67	1340.96	1258.74	433.3	631.361	464.137
TSPAN33	186.913	1.57664	0.537065	-2.93565	0.00332845	0.0950729	245.916	480.29	155.624	51.3448	149.964	38.3358
ZSWIM6	190.038	1.26847	0.432099	-2.93561	0.00332896	0.0950729	303.025	248.352	276.054	121.474	51.6683	139.652
SNORD14E	49.5514	1.72675	0.588253	-2.93538	0.00333138	0.0950729	142.188	19.9824	81.3864	25.0462	16.3826	12.3222
PDCD1	16.9714	2.14633	0.731265	-2.93509	0.00333446	0.0950729	0	91.3479	6.5989	1.25231	1.2602	1.36913
HMCN1	151.502	-1.45504	0.495813	2.93466	0.0033391	0.0950729	92.0729	37.8238	86.8855	244.201	107.117	340.915
SYK	376.764	1.68212	0.57322	-2.9345	0.00334085	0.0950729	330.996	1035.51	460.823	107.699	288.586	36.9666
APOB	37.8855	-2.11553	0.721105	2.93373	0.00334911	0.0951347	1.16548	6.4229	7.69872	0	176.428	35.5975
EVPL	87.3587	1.37594	0.469045	-2.93349	0.00335171	0.0951347	107.224	188.405	95.684	46.3355	60.4897	26.0136
AXL	932.198	1.37052	0.46728	-2.93297	0.00335739	0.0951724	1243.57	2305.82	619.197	593.596	459.974	371.036
GSTM5	27.27	1.854	0.632236	-2.93245	0.00336298	0.0952076	24.4751	97.7708	16.4972	7.51387	5.04081	12.3222
WNT4	167.569	1.82614	0.622926	-2.93155	0.00337274	0.0953606	131.699	675.832	37.9437	56.354	52.9285	50.658
HAVCR2	284.355	1.83208	0.62529	-2.92997	0.00338993	0.0957228	233.096	732.924	471.271	55.1017	204.153	9.58394
MELK	352.151	-1.19026	0.406368	2.92902	0.00340029	0.0958916	203.959	189.119	217.214	537.242	283.546	681.829
DHFRP1	114.189	-1.1469	0.391756	2.92759	0.00341598	0.0960882	54.7775	62.8017	85.2358	190.351	138.622	153.343
SPRED1	319.07	1.07326	0.366601	-2.92759	0.00341604	0.0960882	372.953	577.347	369.538	215.398	206.673	172.511
TMTC1	103.453	1.99461	0.68153	-2.92667	0.00342611	0.0962478	44.2882	495.277	10.4483	21.2893	30.2449	19.1679
PLD1	299.206	0.989485	0.338416	-2.92387	0.00345708	0.0969931	427.731	419.63	362.939	169.062	194.071	221.8
ELN	358.804	1.70315	0.58269	-2.92291	0.00346775	0.0970289	512.811	604.466	634.044	60.111	311.27	30.121
SERPINE1	16615	1.51139	0.517137	-2.92261	0.00347114	0.0970289	20082.4	10874.7	46132.9	3790.75	11402.3	7407.02
RETN	33.165	1.7379	0.594651	-2.92256	0.00347165	0.0970289	54.7775	40.6784	68.1886	25.0462	7.56121	2.73827
RP11-84A19.3	11.4789	1.91963	0.657218	-2.92084	0.00349088	0.0974418	18.6477	28.5462	12.6479	1.25231	5.04081	2.73827
CELP	30.9196	-1.92103	0.657916	2.91988	0.00350169	0.0976191	15.1512	8.56387	1.64972	25.0462	115.939	19.1679
EDAR	17.0443	-1.90228	0.651734	2.9188	0.00351385	0.0978334	6.99288	3.56828	3.84936	12.5231	63.0101	12.3222
TMEM37	688.732	1.46719	0.502775	-2.91818	0.00352085	0.0979038	578.078	2040.34	541.11	358.161	380.581	234.122
AC147651.4	17.3465	1.91097	0.655577	-2.91494	0.00355756	0.0987972	44.2882	20.696	25.2958	10.0185	3.78061	0
HMGA1P1	44.1708	-1.5296	0.524817	2.91455	0.00356201	0.0987972	15.1512	11.4185	31.8947	62.6156	45.3673	98.5777
ZNF878	32.2715	-1.48004	0.508077	2.91303	0.00357942	0.0991546	10.4893	11.4185	22.5462	51.3448	40.3265	57.5037
RRAD	638.498	1.8134	0.623162	-2.91	0.00361431	0.0999595	1476.66	216.238	1522.7	95.1757	459.974	60.2419
PKN3	205.926	-1.13242	0.389188	2.90971	0.00361761	0.0999595	127.037	149.154	94.0343	320.592	207.933	336.807
SLIT3	570.232	1.24126	0.426881	-2.90775	0.00364038	0.100407	791.361	966.29	709.382	299.303	483.918	171.142
TNFSF8	20.5637	1.87611	0.645258	-2.90753	0.00364298	0.100407	11.6548	47.8149	46.1923	5.00925	11.3418	1.36913
ASIC3	78.112	1.30976	0.450962	-2.90437	0.00367995	0.101298	157.34	104.194	83.0361	50.0925	46.6275	27.3827
PDIA2	88.3948	1.51123	0.520469	-2.90359	0.00368917	0.101408	203.959	74.9338	131.978	42.5786	60.4897	16.4296
LGALS14	5202.16	-1.37906	0.475005	2.90324	0.00369319	0.101408	2072.22	2306.54	3500.17	7980.98	12295.8	3057.28
PRICKLE2	304.027	1.39878	0.482224	-2.90069	0.00372347	0.102069	350.809	782.88	237.01	130.24	109.638	213.585
PMEPA1	191.806	1.25315	0.432157	-2.89976	0.0037345	0.102069	368.292	201.965	262.306	76.391	84.4336	157.451
CLK1	3930.42	0.895018	0.30869	-2.8994	0.00373874	0.102069	5847.21	5010.58	4640.13	2720.02	2609.88	2754.7
GLIPR2	381.539	1.37317	0.473629	-2.89925	0.0037406	0.102069	374.119	1002.69	332.145	235.435	207.933	136.913
RP11-552F3.9	74.7971	1.46493	0.505278	-2.89925	0.00374061	0.102069	93.2384	157.718	92.3846	38.8217	52.9285	13.6913
GBP1	1572.22	1.4805	0.510868	-2.89801	0.00375535	0.102344	864.786	3357.75	3020.1	832.787	351.596	1006.31
ATP6V0A4	96.239	-1.4066	0.485707	2.89599	0.00377966	0.102861	83.9145	25.6916	34.0943	142.764	118.459	172.511
CCRL2	597.077	-1.20677	0.416752	2.89565	0.00378374	0.102861	199.297	464.59	357.44	791.461	656.565	1113.11
KPNA2	2146.82	-1.0546	0.364441	2.89374	0.00380678	0.103238	1116.53	1299.57	1623.88	3184.63	2085.63	3570.7
CTD-2339F6.1	25.2108	-1.87561	0.648167	2.89372	0.00380705	0.103238	2.33096	13.5595	5.49908	52.5971	8.82142	68.4567
2018-03-01	166.734	1.39566	0.482763	-2.89098	0.00384048	0.103922	115.382	344.696	290.901	50.0925	85.6938	113.638
KCNS3	177.259	-1.06432	0.368199	2.8906	0.00384504	0.103922	143.354	91.3479	97.8837	234.182	255.821	240.968
DAW1	15.732	1.89671	0.656274	-2.89012	0.00385101	0.103922	9.32384	41.392	30.7949	7.51387	1.2602	4.1074
STAB1	3707.13	1.39097	0.481343	-2.88978	0.00385517	0.103922	5287.78	6572.06	4827.09	1659.31	3199.65	696.89
UBE2L6	761.267	1.4346	0.496452	-2.88971	0.003856	0.103922	423.069	2126.69	916.147	391.974	374.28	335.438
LINC00473	23.0173	2.10036	0.727012	-2.88904	0.00386423	0.104016	36.1299	94.2026	0	1.25231	3.78061	2.73827
PLCB2	541.798	1.4082	0.487549	-2.88833	0.00387298	0.104123	614.208	1127.58	708.282	252.967	442.331	105.423
RORA	170.222	1.20472	0.417174	-2.88781	0.00387934	0.104166	167.829	319.004	242.51	70.1295	126.02	95.8394
GINS4	195.456	-1.12733	0.390511	2.8868	0.00389176	0.104372	102.562	119.181	129.778	267.995	189.03	364.19
ENO2	236.911	1.65961	0.575361	-2.88447	0.00392079	0.105021	592.064	495.991	57.7404	113.96	93.255	68.4567
FPR2	31.2456	1.79526	0.622725	-2.8829	0.0039403	0.105415	25.6405	23.5506	107.782	11.2708	15.1224	4.1074
C4BPB	28.8612	1.55853	0.540729	-2.88228	0.00394805	0.105493	46.6192	61.3744	28.0453	11.2708	17.6428	8.21481
TLDC2	110.265	1.54136	0.534875	-2.88173	0.003955	0.10555	53.6121	211.242	251.308	36.317	36.5459	72.5641
CPXM1	4954.75	1.82951	0.635256	-2.87996	0.00397728	0.105935	3939.32	20494.8	701.683	1918.54	1565.17	1109
CD80	10.0891	2.03922	0.708231	-2.87932	0.00398538	0.105935	2.33096	29.9735	23.0961	2.50462	1.2602	1.36913
C1QTNF7	29.6899	1.87267	0.650387	-2.87931	0.00398542	0.105935	27.9715	72.0792	52.7912	2.50462	21.4234	1.36913
TLR7	80.6274	1.74973	0.607745	-2.87905	0.00398877	0.105935	107.224	166.282	126.479	7.51387	68.0509	8.21481
XCR1	67.1175	1.58384	0.550786	-2.8756	0.00403262	0.106969	38.4608	146.299	133.078	32.5601	12.602	39.7049
LY75	24.2787	1.72325	0.5994	-2.87495	0.00404092	0.10706	22.1441	72.0792	25.2958	5.00925	8.82142	12.3222
NCAPD2	1636.69	-1.06505	0.370542	2.8743	0.00404929	0.107152	933.549	1006.25	1119.61	2067.57	1586.59	3106.57
CLSPN	172.278	-1.55585	0.541406	2.87373	0.00405659	0.107216	34.9644	66.37	120.98	206.631	115.939	488.781
KRT17	177.311	1.46095	0.508548	-2.87278	0.00406881	0.107293	490.667	114.185	208.965	81.4003	60.4897	108.162
AGTR1	491.613	-1.49377	0.520007	2.87259	0.00407122	0.107293	421.904	73.5065	180.37	696.285	1009.42	568.191
IL16	452.78	1.26685	0.441105	-2.87199	0.00407897	0.107293	432.393	1096.18	444.876	255.472	281.025	206.739
MMP1	17.3037	2.03746	0.709427	-2.87198	0.00407915	0.107293	3.49644	82.0704	9.34844	3.75694	3.78061	1.36913
MOV10L1	50.2577	1.86116	0.648437	-2.87022	0.00410187	0.107532	59.4395	189.119	9.34844	12.5231	20.1632	10.9531
CTD-3080P12.3	11.8635	-1.97172	0.686978	2.87014	0.00410295	0.107532	2.33096	5.70925	0	21.2893	22.6836	19.1679
TOP2A	1571.35	-1.38969	0.484189	2.87014	0.00410295	0.107532	518.638	746.484	1087.17	1865.94	1105.2	4104.67
GNAS-AS1	27.3234	-1.90234	0.663613	2.86664	0.00414854	0.108437	1.16548	6.4229	13.7477	30.0555	12.602	99.9468
MICB	28.7218	1.7627	0.614947	-2.86643	0.00415135	0.108437	19.8132	53.5242	69.8383	7.51387	18.903	2.73827
SERPING1	5505.09	1.6117	0.562284	-2.86635	0.00415235	0.108437	4083.84	19617	2598.87	2881.57	1940.71	1908.57
SYNE1-AS1	4.85781	2.09484	0.731239	-2.86479	0.0041729	NA	2.33096	11.4185	15.3974	0	0	0
CYTH4	656.035	1.76056	0.615647	-2.8597	0.00424048	0.110606	834.483	1717.06	716.53	126.483	512.902	28.7518
SEMA5B	156.439	-1.33882	0.46853	2.85748	0.00427017	0.111248	121.21	62.088	61.0398	365.675	173.908	154.712
SAMD9	118.166	1.47941	0.517888	-2.85661	0.00428188	0.11142	61.7704	281.18	201.816	52.5971	39.0663	72.5641
SAMHD1	952.792	1.33628	0.467863	-2.85614	0.00428827	0.111454	527.962	1774.15	1929.08	415.768	596.076	473.721
TLR6	55.7998	1.3564	0.475297	-2.8538	0.00431995	0.112036	69.9288	86.3523	92.9345	25.0462	44.1071	16.4296
AD000864.6	192.525	1.75013	0.613277	-2.85373	0.00432088	0.112036	229.599	571.638	155.624	51.3448	137.362	9.58394
PYHIN1	28.0019	2.08568	0.731199	-2.85241	0.00433887	0.112369	10.4893	149.868	0	2.50462	3.78061	1.36913
CASP14	15.0229	-2.0309	0.713039	2.84823	0.00439627	0.11361	1.16548	6.4229	0	35.0647	5.04081	42.4432
LYPD8	7.46929	2.06041	0.723417	-2.84817	0.00439718	0.11361	13.9858	4.99559	23.0961	0	0	2.73827
SP140L	297.179	1.03723	0.364244	-2.84762	0.00440472	0.113671	367.126	368.96	482.27	150.277	178.949	235.491
MIR520H	3.46158	-2.07454	0.72869	2.84694	0.00441413	NA	0	0	0	7.51387	5.04081	8.21481
EGFLAM-AS1	97.6346	-1.26563	0.444658	2.84629	0.00442316	0.114012	75.7562	27.8326	57.1905	144.016	138.622	142.39
C2	343.455	1.63929	0.576418	-2.84392	0.00445621	0.11464	506.984	826.413	322.246	91.4188	283.546	30.121
IL17RE	152.509	1.37976	0.485381	-2.84264	0.00447421	0.11464	249.413	289.031	147.375	68.8771	124.76	35.5975
GBP1P1	28.698	1.92831	0.678366	-2.84257	0.00447511	0.11464	5.8274	117.753	27.4954	5.00925	3.78061	12.3222
LVRN	1706.94	1.75674	0.618028	-2.84249	0.0044763	0.11464	688.798	1952.56	5863.67	187.847	313.79	1234.96
ORC6	253.996	-1.07255	0.377347	2.84235	0.00447817	0.11464	156.174	149.868	166.072	379.45	235.658	436.754
RNF152	160.334	1.78205	0.626976	-2.8423	0.00447895	0.11464	141.023	628.731	35.1941	42.5786	37.8061	76.6716
ARRB2	682.27	1.29945	0.457248	-2.84188	0.00448484	0.114657	992.988	1185.38	823.763	319.34	602.377	169.773
FGF10	25.8717	2.07331	0.729771	-2.84104	0.00449669	0.114693	20.9786	125.603	0.549908	1.25231	0	6.84567
PTTG1	377.989	-1.17385	0.413207	2.84082	0.0044998	0.114693	304.19	209.101	147.375	730.098	448.632	428.539
HPSE	549.447	1.53815	0.541476	-2.84066	0.00450199	0.114693	259.902	803.576	1512.8	113.96	286.066	320.378
CTB-51J22.1	44.4288	1.55348	0.547061	-2.83967	0.00451596	0.114829	46.6192	114.899	47.842	23.7939	25.204	8.21481
INSL4	4066.91	-1.14128	0.401923	2.83954	0.0045178	0.114829	2307.65	1972.54	2966.21	8112.48	5549.93	3492.66
MAD2L1	359.766	-1.19654	0.421484	2.83887	0.00452734	0.114938	228.434	209.815	180.37	543.503	272.204	724.272
TRIM60	39.0423	-1.30031	0.458169	2.83807	0.00453878	0.115095	22.1441	19.9824	20.3466	53.8494	45.3673	72.5641
SKA1	92.8573	-1.19064	0.419601	2.83754	0.00454622	0.11515	62.9359	52.0969	45.6424	172.819	89.4744	134.175
SUOX	1047.21	-0.960058	0.338406	2.837	0.00455399	0.115213	755.231	646.572	675.837	1430.14	1090.08	1685.4
SIGLEC5	5.36337	2.0703	0.729776	-2.8369	0.0045554	NA	4.66192	11.4185	14.8475	1.25231	0	0
HCG4P7	41.9828	1.78227	0.628645	-2.8351	0.00458114	0.115736	146.85	50.6696	13.7477	11.2708	8.82142	20.537
DOK2	378.217	1.74402	0.615214	-2.83481	0.00458522	0.115736	412.58	1121.15	345.342	93.9234	278.505	17.7988
CDC25A	267.672	-1.23502	0.435799	2.83393	0.00459792	0.115923	135.196	103.48	208.965	433.3	228.097	496.996
SP100	639.555	1.0474	0.369768	-2.83259	0.00461729	0.116277	682.971	1223.21	724.229	407.001	391.923	408.002
DDX12P	178.66	-1.0572	0.373413	2.83117	0.00463787	0.116661	120.044	101.339	113.831	234.182	189.03	313.532
CTD-2020K17.1	255.73	1.2078	0.427293	-2.82663	0.00470403	0.118189	361.299	457.453	279.903	137.754	211.714	86.2555
CUZD1	18.1586	1.96889	0.696685	-2.82609	0.00471204	0.118255	5.8274	11.4185	80.2866	5.00925	5.04081	1.36913
KIF15	146.73	-1.22374	0.433082	2.82565	0.00471853	0.118282	60.6049	99.9118	86.3356	207.884	128.541	297.102
HRH1	137.046	1.3879	0.491445	-2.82411	0.00474115	0.118713	144.519	293.312	179.82	33.8124	114.678	56.1345
HIST2H2BB	14.3607	2.00455	0.710117	-2.82285	0.00475991	0.119047	8.15836	31.4009	39.0435	0	7.56121	0
ACY3	32.6045	1.9506	0.691862	-2.81935	0.00481214	0.120216	19.8132	149.154	4.94917	6.26156	11.3418	4.1074
NCAM1-AS1	14.5597	2.02694	0.719829	-2.81586	0.00486465	0.121389	1.16548	54.9515	24.7459	3.75694	0	2.73827
STK17B	326.661	1.36693	0.485733	-2.81415	0.00489058	0.121761	205.124	842.827	416.281	152.782	134.842	208.108
CYP2C9	105.579	1.58695	0.563918	-2.81415	0.00489068	0.121761	45.4537	149.868	306.849	52.5971	23.9438	54.7654
TNFSF9	12.5728	1.91859	0.68187	-2.81372	0.00489723	0.121785	36.1299	10.7048	19.7967	2.50462	6.30101	0
CD44	1564.15	1.27576	0.453511	-2.81308	0.00490699	0.121889	1367.11	3858.74	1617.83	1133.34	708.234	699.628
TNFSF13	68.9326	1.65035	0.586992	-2.81153	0.00493065	0.122338	34.9644	239.075	59.94	23.7939	35.2857	20.537
GK	44.1399	1.32112	0.47018	-2.80981	0.0049571	0.122855	45.4537	63.5154	86.3356	23.7939	25.204	20.537
SPN	107.768	1.80177	0.641326	-2.80944	0.00496281	0.122858	24.4751	435.33	86.3356	45.0832	40.3265	15.0605
ACSM5	11.8208	2.01916	0.718994	-2.80831	0.0049802	0.123149	4.66192	52.0969	8.79853	0	1.2602	4.1074
CH25H	7.852	2.0017	0.71311	-2.807	0.00500048	0.123485	16.3167	9.99118	17.0472	3.75694	0	0
SCAP	5561.02	-1.00708	0.358813	2.80671	0.00500509	0.123485	3764.5	2602.7	4367.37	7220.83	9094.88	6315.82
HLA-U	12.7196	2.05497	0.732366	-2.80594	0.00501705	0.123641	11.6548	61.3744	0.549908	0	0	2.73827
SQLE	1472.88	-1.12187	0.400072	2.80418	0.00504453	0.124178	954.528	679.4	1018.98	1830.88	1366.06	2987.45
IER3	2945.27	1.67734	0.59826	-2.80369	0.00505215	0.124226	11363.4	1011.25	2012.66	736.359	998.08	1549.86
KRT86	54.7946	1.74178	0.621494	-2.80258	0.00506964	0.124425	57.1085	188.405	27.4954	20.037	30.2449	5.47654
UBXN11	1517.75	1.06063	0.3785	-2.8022	0.0050756	0.124425	2311.15	2317.95	1639.28	985.569	1218.62	633.909
CD200R1	71.32	1.66284	0.59343	-2.80209	0.00507728	0.124425	93.2384	143.445	110.532	26.2985	51.6683	2.73827
RIPPLY3	9.39584	-1.90318	0.679915	2.79914	0.00512393	0.125427	1.16548	2.85462	2.74954	21.2893	5.04081	23.2753
STAC2	13.6891	1.97553	0.705942	-2.79844	0.00513506	0.125559	18.6477	53.5242	2.19963	2.50462	2.5204	2.73827
LSAMP	51.1785	1.81769	0.650082	-2.7961	0.00517234	0.12633	31.4679	212.669	17.0472	21.2893	16.3826	8.21481
KNSTRN	360.338	-0.958917	0.343154	2.79443	0.00519921	0.126844	234.261	216.238	263.956	576.063	403.265	468.244
NCKAP1L	606.291	1.71705	0.615117	-2.79143	0.00524763	0.127883	475.516	1469.42	1054.17	156.539	457.453	24.6444
STC1	1079.25	1.42021	0.509167	-2.78929	0.0052824	0.128587	909.074	783.594	3220.26	632.417	564.571	365.559
INSRR	18.3742	1.93872	0.695193	-2.78875	0.00529111	0.128656	18.6477	68.5109	10.9982	2.50462	0	9.58394
NAV3	99.5925	1.83949	0.660207	-2.78623	0.00533256	0.12952	61.7704	436.757	13.7477	28.8032	27.7245	28.7518
ICOSLG	63.8995	1.64489	0.590629	-2.78497	0.00535325	0.129879	180.649	63.5154	65.989	45.0832	22.6836	5.47654
RP11-66B24.7	17.3823	1.73346	0.622663	-2.78395	0.00537008	0.130143	16.3167	30.6872	39.5934	8.76618	7.56121	1.36913
BGLT3	3.59505	-2.02437	0.727157	2.78395	0.00537014	NA	0	0	0	11.2708	7.56121	2.73827
FCGBP	425.48	1.65962	0.596299	-2.7832	0.00538256	0.130301	1081.56	730.783	259.007	142.764	310.01	28.7518
FEN1	753.144	-0.986062	0.354411	2.78225	0.00539828	0.130537	439.386	572.352	458.623	1277.36	987.999	783.145
IP6K3	81.0409	1.35143	0.485832	-2.78168	0.00540777	0.130622	57.1085	164.141	140.777	48.8402	46.6275	28.7518
ARHGEF37	316.741	1.49965	0.539208	-2.78122	0.00541556	0.130665	275.053	232.652	966.189	87.6618	229.357	109.531
IFNGR2	1054.48	0.984691	0.354096	-2.78086	0.00542149	0.130665	1158.49	1889.76	1218.05	740.116	626.321	694.151
C16ORF59	118.485	-1.17262	0.42233	2.77654	0.00549404	0.132039	86.2455	68.5109	52.2413	192.856	202.893	108.162
ITGA2B	84.2179	-1.15354	0.41556	2.77586	0.00550551	0.132039	46.6192	65.6563	36.2939	115.213	136.102	105.423
C11ORF63	50.1694	1.57439	0.567174	-2.77585	0.00550573	0.132039	39.6263	58.5198	140.227	13.7754	36.5459	12.3222
PPP1R15A	4818.19	1.28164	0.461722	-2.77578	0.00550689	0.132039	9073.26	3062.3	9000.9	2071.32	3687.35	2014
RP11-542C16.1	226.473	1.59245	0.573727	-2.77562	0.00550973	0.132039	797.188	176.987	108.332	105.194	110.898	60.2419
ZMIZ1-AS1	30.1135	1.63197	0.588028	-2.77532	0.00551469	0.132039	44.2882	82.0704	19.2468	6.26156	15.1224	13.6913
FASLG	44.0876	1.98591	0.715955	-2.77379	0.0055407	0.132517	16.3167	222.661	2.74954	16.2801	3.78061	2.73827
IL18	92.6106	1.4648	0.528348	-2.77241	0.00556431	0.132936	99.0658	246.211	81.9363	56.354	52.9285	19.1679
RP4-601P9.2	39.2315	-1.41208	0.509443	2.77181	0.00557457	0.133036	30.3025	9.27752	18.147	51.3448	59.2295	67.0876
LY86	82.6895	1.65616	0.597694	-2.77092	0.00558987	0.133256	128.203	189.832	84.6859	26.2985	63.0101	4.1074
CD300C	57.5696	1.85747	0.670846	-2.76885	0.00562543	0.133957	47.7847	176.273	74.7875	8.76618	37.8061	0
SLC7A7	293.155	1.37066	0.495216	-2.76781	0.00564351	0.134238	255.24	558.792	503.716	142.764	238.178	60.2419
ANGPT2	13304.3	1.74418	0.630244	-2.76746	0.00564947	0.134238	7149.05	2963.1	56380.4	6031.13	4002.4	3299.61
GINS1	277.234	-1.15505	0.417739	2.76501	0.00569216	0.135106	205.124	134.881	148.475	434.552	225.576	514.795
ARRDC2	285.609	1.38086	0.499572	-2.76408	0.00570832	0.135342	249.413	819.277	218.863	131.493	171.388	123.222
MYL4	114.01	-1.79678	0.650359	2.76274	0.00573182	0.135628	60.6049	37.1101	7.14881	338.124	220.535	20.537
LILRB5	384.38	1.85352	0.670972	-2.76244	0.00573713	0.135628	546.61	732.924	713.231	61.3633	250.78	1.36913
JCHAIN	26.5727	1.99893	0.723636	-2.76233	0.00573897	0.135628	11.6548	135.595	0.549908	5.00925	2.5204	4.1074
TMEM100	46.418	-1.57675	0.571109	2.76086	0.00576501	0.136096	18.6477	23.5506	15.3974	51.3448	144.923	24.6444
RP11-510N19.5	22.6338	1.51713	0.549615	-2.76036	0.00577377	0.136156	43.1227	22.837	40.1433	7.51387	12.602	9.58394
IL10	10.4262	1.81351	0.65747	-2.75832	0.0058099	0.136742	15.1512	23.5506	14.8475	5.00925	1.2602	2.73827
TRIM47	219.194	1.31042	0.475091	-2.75825	0.0058111	0.136742	305.356	480.29	184.219	142.764	143.663	58.8728
ALDH7A1P1	348.502	-0.903033	0.327644	2.75614	0.00584884	0.137482	262.233	234.793	215.564	449.58	500.3	428.539
CXCL12	267.103	1.67142	0.606544	-2.75565	0.00585762	0.137541	334.493	911.338	61.5897	133.997	51.6683	109.531
NDC80	222.541	-1.03329	0.37506	2.755	0.00586927	0.137604	118.879	163.427	139.677	338.124	220.535	354.606
RP11-4B16.4	9.04913	1.88999	0.686176	-2.75438	0.00588042	0.137604	10.4893	26.4053	10.9982	1.25231	3.78061	1.36913
CALR	44510.8	-0.934236	0.339196	2.75426	0.00588245	0.137604	35639.2	29613.1	24159.7	58494.2	69390.5	49768.1
SLCO4A1-AS1	214.139	-1.70423	0.618797	2.7541	0.00588547	0.137604	23.3096	107.762	94.5842	182.838	78.1325	798.206
PSMB8-AS1	438.123	1.46752	0.533245	-2.75205	0.00592226	0.138275	248.247	1381.64	393.734	244.201	148.704	212.216
RAB33A	24.8333	1.68425	0.612057	-2.75179	0.00592699	0.138275	37.2953	68.5109	16.4972	15.0277	7.56121	4.1074
MAP3K7CL	48.1251	1.50036	0.545361	-2.75113	0.00593909	0.138275	108.39	75.6475	40.6932	12.5231	37.8061	13.6913
EZH2	616.318	-1.14007	0.414405	2.75111	0.00593942	0.138275	399.759	342.555	352.491	748.882	517.943	1336.28
SEMA3C	86.0844	1.33714	0.486335	-2.74942	0.00597013	0.138842	87.411	211.956	84.136	35.0647	39.0663	58.8728
IGHM	53.9928	1.70187	0.61908	-2.74904	0.00597706	0.138856	69.9288	169.136	28.0453	30.0555	22.6836	4.1074
ZFYVE28	48.034	1.70748	0.621253	-2.74845	0.00598782	0.138941	43.1227	175.559	19.2468	11.2708	23.9438	15.0605
INPP5D	481.828	1.1721	0.426505	-2.74814	0.00599345	0.138941	492.998	1039.8	520.213	210.388	374.28	253.29
KCTD11	717.346	1.44712	0.527068	-2.74561	0.0060399	0.139755	2214.41	701.524	380.537	355.657	393.183	258.766
WISP2	19.2857	1.73068	0.630363	-2.74553	0.00604134	0.139755	59.4395	20.696	16.4972	6.26156	10.0816	2.73827
LINC-PINT	184.115	1.14147	0.415871	-2.74476	0.00605543	0.139933	193.47	335.418	249.108	102.69	148.704	75.3024
APOBEC3A	40.7084	1.84918	0.674678	-2.74083	0.00612848	0.141472	6.99288	32.8282	171.571	10.0185	5.04081	17.7988
ACPT	20.0407	-1.68832	0.616194	2.73992	0.00614549	0.141715	11.6548	6.4229	3.84936	36.317	11.3418	50.658
LYNX1	145.067	1.4905	0.544102	-2.73937	0.00615561	0.141799	131.699	188.405	354.691	50.0925	122.24	23.2753
AC106706.1	46.8991	-1.58237	0.577817	2.73853	0.00617136	0.141922	22.1441	4.99559	30.245	43.8309	117.199	62.9802
RP11-334A14.5	148.877	1.35317	0.494146	-2.7384	0.00617388	0.141922	217.945	289.031	160.023	71.3818	124.76	30.121
KIAA1755	23.5582	1.88434	0.688823	-2.73559	0.00622681	0.142957	31.4679	88.4933	4.39927	7.51387	1.2602	8.21481
CTD-2568A17.1	15.0226	-1.81842	0.664791	2.73532	0.00623197	0.142957	5.8274	4.99559	2.19963	18.7847	6.30101	52.0271
FERMT3	612.17	1.49673	0.547283	-2.73485	0.00624095	0.143012	658.496	1448.72	746.226	306.816	451.152	61.6111
LINC01224	10.4397	-1.8971	0.693806	2.73433	0.00625064	0.143085	1.16548	4.28193	1.64972	17.5324	3.78061	34.2284
CTB-60B18.12	143.372	-1.21041	0.442952	2.73259	0.00628393	0.143697	108.39	72.7929	62.1396	220.407	117.199	279.304
TAC3	301.798	1.75461	0.642393	-2.73136	0.00630733	0.14394	69.9288	391.083	1058.02	191.604	76.8723	23.2753
WDR62	174.321	-0.987906	0.361693	2.73134	0.00630773	0.14394	129.368	117.753	92.9345	215.398	218.015	272.458
C16ORF89	26.3332	1.59217	0.583244	-2.72986	0.00633615	0.144438	32.6334	58.5198	35.1941	11.2708	17.6428	2.73827
IL11	109.198	1.72381	0.632043	-2.72737	0.0063842	0.145382	411.414	18.555	114.931	42.5786	40.3265	27.3827
IL13RA2	4.98831	1.99135	0.730725	-2.72517	0.00642684	NA	4.66192	13.5595	10.4483	0	1.2602	0
SLIT1	85.1792	-1.76254	0.647631	2.72152	0.0064983	0.147593	40.7918	34.2555	6.04899	205.379	15.1224	209.478
RP11-762H8.4	88.7952	1.30831	0.480776	-2.72124	0.00650373	0.147593	196.966	84.925	111.631	46.3355	65.5305	27.3827
ADAMTS19	229.694	-1.14085	0.419257	2.72114	0.00650578	0.147593	187.642	99.9118	120.43	209.136	398.224	362.821
ITGB2	1470.52	1.70719	0.627411	-2.72101	0.00650829	0.147593	1276.2	3456.23	2565.87	354.404	1126.62	43.8123
RP11-333E1.1	46.6851	1.36962	0.504069	-2.71714	0.00658496	0.149177	40.7918	94.9162	74.2376	27.5509	13.8622	28.7518
ANKRD44	131.999	1.56402	0.575858	-2.71599	0.00660789	0.149542	129.368	353.973	144.626	27.5509	115.939	20.537
CD300LG	4.61096	-1.97605	0.727795	2.71513	0.00662504	NA	1.16548	0.713656	0	11.2708	6.30101	8.21481
CD4	1016.81	1.47686	0.544008	-2.71478	0.006632	0.149785	743.576	2791.82	1182.3	370.684	831.734	180.726
PNPLA7	187.903	1.62381	0.598217	-2.71442	0.00663914	0.149785	203.959	657.991	47.842	91.4188	60.4897	65.7185
UNC5C	164.862	-1.00469	0.370132	2.71442	0.00663918	0.149785	125.872	83.4977	108.882	206.631	204.153	260.136
HIST1H3A	4.03427	-1.98786	0.7324	2.71418	0.0066441	NA	0	0.713656	0	10.0185	2.5204	10.9531
NCAPG	505.916	-1.22844	0.452623	2.71405	0.00664652	0.149797	273.888	295.453	274.954	706.304	323.872	1161.03
TTK	176.248	-1.16534	0.429873	2.7109	0.00671009	0.151074	109.555	79.9294	117.68	222.911	155.005	372.405
CDCA4	564.317	-1.00889	0.372222	2.71046	0.00671904	0.15112	370.622	333.991	380.537	867.852	497.78	935.119
HCST	184.854	1.73132	0.639169	-2.7087	0.00675467	0.151724	245.916	569.497	110.532	32.5601	142.403	8.21481
ELANE	9.90614	1.96954	0.727182	-2.70845	0.00675979	0.151724	10.4893	43.533	1.64972	2.50462	1.2602	0
IFITM2	1264.16	1.36312	0.503625	-2.70662	0.00679726	0.152409	1634	3165.06	884.802	766.415	843.075	291.626
OR7E22P	13.2792	-1.73094	0.639824	2.70533	0.00682356	0.152772	6.99288	1.42731	4.94917	32.5601	21.4234	12.3222
C10ORF55	301.667	1.30611	0.482849	-2.70501	0.00683032	0.152772	184.146	751.479	399.233	139.007	197.852	138.283
SAE1	2483.77	-0.902731	0.333764	2.7047	0.00683668	0.152772	1786.68	1996.81	1287.89	3396.27	3151.77	3283.19
RP11-395B7.4	12.4592	1.86875	0.690985	-2.70447	0.00684135	0.152772	16.3167	41.392	8.24862	3.75694	5.04081	0
HIVEP3	118.142	1.36244	0.50391	-2.70373	0.00685656	0.152946	146.85	117.753	266.156	32.5601	42.8469	102.685
AC022182.2	22.1314	-1.44685	0.535194	2.70341	0.00686314	0.152946	15.1512	8.56387	7.69872	30.0555	30.2449	41.074
TUNAR	15.9906	1.96592	0.727362	-2.7028	0.00687572	0.15307	10.4893	78.5021	0.549908	1.25231	3.78061	1.36913
ERVFRD-1	1842.22	-1.27614	0.472419	2.70129	0.00690712	0.153613	785.533	456.74	1723.41	2045.03	3382.38	2660.23
RP11-435D7.3	28.9158	-1.59041	0.588862	2.70082	0.00691684	0.153673	12.8203	6.4229	15.3974	35.0647	18.903	84.8864
CIT	286.966	-1.29542	0.479715	2.70039	0.00692586	0.153718	160.836	144.872	149.575	324.349	187.77	754.393
MS4A14	34.8976	1.7778	0.658883	-2.69821	0.00697137	0.154571	23.3096	96.3435	58.2903	10.0185	21.4234	0
GPT2	2401.25	-1.07609	0.398936	2.6974	0.00698828	0.154789	2033.76	1124.72	1274.14	2753.83	2611.14	4609.88
RP11-711K1.7	26.2641	1.9582	0.726208	-2.69647	0.00700788	0.154976	27.9715	117.753	0.549908	5.00925	6.30101	0
DHRS9	429.116	-1.02017	0.378354	2.69633	0.00701087	0.154976	327.5	172.705	319.497	621.147	551.969	581.882
PSORS1C2	15.0621	1.74351	0.646982	-2.69484	0.0070423	0.155513	46.6192	16.4141	13.1978	7.51387	2.5204	4.1074
MCM2	1586.77	-0.948326	0.351987	2.69421	0.00705556	0.155587	1101.38	769.321	1287.34	2152.72	1839.9	2369.97
MIR29A	68.0494	1.61197	0.598411	-2.69376	0.00706512	0.155587	219.11	69.9383	40.1433	8.76618	41.5867	28.7518
DPEP2	476.497	1.22157	0.453495	-2.69367	0.00706696	0.155587	545.444	497.418	1017.88	197.865	419.647	180.726
PIK3IP1	478.832	1.26428	0.469411	-2.69334	0.00707407	0.155587	656.165	963.435	476.221	205.379	433.51	138.283
AMIGO1	75.1862	-1.1887	0.441788	2.69066	0.00713098	0.156322	62.9359	27.1189	39.5934	102.69	98.2958	120.484
C3AR1	282.188	1.70235	0.632713	-2.69055	0.00713344	0.156322	304.19	586.625	511.965	41.3263	239.438	9.58394
RHOB	5426.81	0.926711	0.344458	-2.69035	0.00713772	0.156322	6418.3	7704.63	7506.25	2748.82	3616.78	4566.06
STAT1	1861.26	1.37817	0.512275	-2.69029	0.00713903	0.156322	749.403	4253.39	3405.58	772.676	809.05	1177.46
GAB3	107.353	1.29204	0.480295	-2.69009	0.00714322	0.156322	156.174	183.41	134.178	57.6063	89.4744	23.2753
RP11-424C20.2	70.3329	-1.41882	0.527608	2.68916	0.00716316	0.156602	22.1441	29.9735	47.842	103.942	42.8469	175.249
NPY5R	6.13435	-1.91849	0.713677	2.68817	0.00718446	0.156911	1.16548	0	2.19963	13.7754	10.0816	9.58394
RP11-158M2.3	353.95	1.20941	0.450274	-2.68594	0.00723253	0.157767	396.263	830.695	299.15	209.136	241.959	146.497
CABLES1	272.202	1.15795	0.431157	-2.68569	0.0072381	0.157767	385.774	281.894	489.418	132.745	240.699	102.685
IRF4	11.0504	1.95969	0.729778	-2.68532	0.00724613	0.157785	5.8274	54.9515	1.64972	2.50462	0	1.36913
RP11-624G17.3	32.022	1.37109	0.511274	-2.68171	0.0073248	0.15934	30.3025	67.7973	46.1923	15.0277	16.3826	16.4296
C17ORF99	58.557	-1.89991	0.708695	2.68086	0.0073434	0.159586	24.4751	1.42731	10.9982	113.96	199.112	1.36913
SLC24A4	15.8164	1.7805	0.66427	-2.68039	0.00735364	0.15965	6.99288	29.9735	43.9927	5.00925	7.56121	1.36913
MRVI1	199.466	1.10296	0.411614	-2.67959	0.00737117	0.159872	216.779	269.048	349.192	135.25	151.224	75.3024
PPL	391.248	1.26023	0.470425	-2.67892	0.00738604	0.160036	638.683	805.004	267.805	237.939	273.464	124.591
STAB2	130.057	1.52346	0.569108	-2.67693	0.00743001	0.160829	48.9501	141.304	422.33	50.0925	64.2703	53.3963
SLC16A10	166.214	1.40657	0.525962	-2.67427	0.00748912	0.16175	189.973	148.44	419.03	55.1017	143.663	41.074
HLA-E	8168.17	1.22647	0.458673	-2.67396	0.00749618	0.16175	6947.42	21088.5	7358.87	4823.91	5015.61	3774.7
LGR6	38.6114	1.36759	0.511464	-2.67387	0.00749805	0.16175	60.6049	37.1101	76.4372	27.5509	17.6428	12.3222
TRPS1	79.2748	1.29328	0.483704	-2.67369	0.00750213	0.16175	72.2597	181.269	96.2339	26.2985	51.6683	47.9197
HYKK	42.5869	-1.43311	0.536098	2.67323	0.00751251	0.161815	20.9786	32.1145	7.14881	72.6341	54.1887	68.4567
TRIB1	1007.71	1.26698	0.474147	-2.67211	0.00753755	0.162194	1940.52	540.237	1935.68	438.309	502.821	688.675
N/A	87.4342	1.53715	0.575401	-2.67144	0.00755257	0.162358	80.4181	293.312	40.1433	41.3263	36.5459	32.8592
ALOX5AP	207.986	1.54926	0.580323	-2.66965	0.00759301	0.163067	217.945	435.33	334.894	115.213	133.581	10.9531
RELN	130.848	-1.48908	0.55811	2.66807	0.00762883	0.163676	64.1014	93.4889	17.0472	301.807	88.2142	220.431
JAK3	417.862	1.26558	0.474504	-2.66717	0.00764941	0.163957	631.69	777.171	422.33	170.314	390.663	115.007
NFKBIZ	645.031	1.28729	0.482804	-2.66627	0.00766985	0.164234	384.608	756.475	1701.97	338.124	360.418	328.592
CAMKK1	193.753	1.26004	0.472696	-2.66565	0.00768391	0.164374	282.046	441.039	124.829	125.231	105.857	83.5172
RP11-25K21.1	4.76528	-1.94604	0.730694	2.66328	0.00773838	NA	1.16548	0	0.549908	3.75694	17.6428	5.47654
SERPINB7	129.123	-1.3006	0.488786	2.66089	0.00779351	0.166218	29.137	103.48	69.8383	122.727	200.372	249.183
AC104655.3	11.1345	-1.80472	0.678307	2.66063	0.00779946	0.166218	5.8274	1.42731	2.19963	26.2985	5.04081	26.0136
CDK1	643.464	-1.0312	0.387583	2.6606	0.00780025	0.166218	363.63	361.11	493.818	983.065	557.009	1102.15
PLA1A	37.1784	1.41362	0.531318	-2.66059	0.00780047	0.166218	30.3025	84.925	54.4409	18.7847	11.3418	23.2753
MRGPRF	276.751	1.10943	0.417516	-2.65722	0.00787885	0.167725	474.35	424.625	262.856	224.164	166.347	108.162
NCF2	472.682	1.62158	0.610702	-2.65527	0.00792443	0.168288	498.825	538.096	1260.94	108.951	403.265	26.0136
DKK1	2316.75	1.79082	0.674476	-2.65512	0.00792795	0.168288	1089.72	10588.5	250.758	1222.26	423.428	325.854
OSGIN1	69.299	1.53617	0.578571	-2.6551	0.00792839	0.168288	144.519	66.37	117.68	26.2985	55.4489	5.47654
SYNE1	442.481	1.30383	0.491226	-2.65424	0.00794883	0.168558	265.729	975.567	718.73	210.388	144.923	339.545
NUF2	177.298	-1.02402	0.38591	2.65352	0.00796563	0.168751	123.541	117.753	96.2339	219.155	183.99	323.116
NPM1P39	231.634	-1.10472	0.416477	2.65253	0.00798916	0.169036	134.03	138.449	146.276	279.266	201.632	490.15
TYRO3	494.745	-0.98738	0.372273	2.6523	0.00799451	0.169036	293.701	229.797	437.727	702.547	618.759	685.937
HSD3B7	227.105	1.44203	0.544101	-2.65031	0.00804184	0.169812	180.649	714.369	151.775	105.194	144.923	65.7185
TDRD7	143.51	1.22377	0.461783	-2.6501	0.00804677	0.169812	134.03	339.7	147.925	60.111	95.7754	83.5172
MAP6	29.3995	1.67028	0.630998	-2.64705	0.00811984	0.171067	19.8132	108.476	17.0472	8.76618	11.3418	10.9531
SSC5D	227.638	1.60536	0.606491	-2.64696	0.00812185	0.171067	328.665	733.638	39.5934	78.8956	76.8723	108.162
KCNJ15	43.4021	1.57229	0.59413	-2.64638	0.00813592	0.171199	74.5907	17.8414	115.481	13.7754	11.3418	27.3827
FAM118A	1326.51	0.968952	0.366376	-2.64469	0.00817646	0.171886	1693.44	1278.87	2380.55	750.135	940.111	915.951
UHRF1	167.611	-1.04975	0.39703	2.644	0.00819327	0.171952	107.224	102.053	104.483	256.724	144.923	290.257
TCN2	231.135	1.36147	0.514944	-2.64392	0.00819528	0.171952	151.512	601.612	288.152	122.727	162.566	60.2419
CTSK	609.947	1.67528	0.633735	-2.64351	0.00820522	0.171995	304.19	2587	128.679	217.902	219.275	202.632
RP11-290C10.1	28.9797	1.63227	0.617721	-2.6424	0.00823214	0.172394	20.9786	101.339	19.2468	10.0185	11.3418	10.9531
GYG2	246.29	-1.29774	0.491484	2.64046	0.00827932	0.173217	166.664	114.899	106.682	444.571	126.02	518.902
PLK3	1356.08	1.5146	0.573733	-2.6399	0.00829316	0.173279	1722.58	507.409	4158.41	368.18	1015.72	364.19
DOC2GP	27.6261	1.79128	0.678608	-2.63963	0.00829958	0.173279	18.6477	114.899	9.34844	6.26156	13.8622	2.73827
GPR32	790.955	-1.93278	0.732385	2.63903	0.00831444	0.173279	8.15836	97.7708	107.232	484.645	102.076	3945.85
TENM4	61.3645	-1.27929	0.484782	2.6389	0.00831761	0.173279	27.9715	27.8326	41.793	71.3818	55.4489	143.759
RRN3P1	111.392	1.05061	0.398151	-2.63872	0.00832188	0.173279	150.347	180.555	129.228	62.6156	89.4744	56.1345
SELPLG	381.053	1.54149	0.584254	-2.6384	0.00832991	0.173281	293.701	1198.94	317.297	105.194	315.051	56.1345
PAPPA	13262	1.57273	0.596171	-2.63805	0.00833853	0.173296	11336.6	4179.17	48074.6	2995.53	8191.32	4794.71
ACSBG2	126.257	-1.45499	0.551626	2.63764	0.00834856	0.173339	47.7847	85.6387	39.5934	237.939	298.668	47.9197
ALOX5	557.078	1.51161	0.573222	-2.63704	0.00836338	0.173483	219.11	563.074	1839.99	280.518	123.5	316.27
KLF6	2049.1	1.20277	0.456504	-2.63475	0.00841998	0.174491	2426.53	3256.41	3147.12	926.711	560.79	1977.03
SIX2	19.851	1.86291	0.707244	-2.63403	0.00843773	0.174694	11.6548	91.3479	3.29945	2.50462	7.56121	2.73827
CDT1	535.879	-1.17573	0.446626	2.63248	0.0084764	0.175252	530.293	196.969	197.417	820.264	666.647	803.682
GPR155	86.5304	1.20545	0.457944	-2.63231	0.00848069	0.175252	109.555	159.145	104.483	68.8771	26.4642	50.658
RP11-467L13.7	100.92	1.51495	0.575819	-2.63094	0.00851486	0.175792	212.117	74.2202	189.718	26.2985	89.4744	13.6913
LTB	35.1859	1.59173	0.605086	-2.63058	0.00852388	0.175812	31.4679	119.181	19.2468	13.7754	15.1224	12.3222
CXCL3	7.54482	1.84129	0.700296	-2.6293	0.00855601	0.176309	13.9858	11.4185	14.8475	3.75694	1.2602	0
RP11-319F12.2	19.6638	-1.69474	0.644847	2.62812	0.00858572	0.176754	0	9.27752	9.89835	37.5694	20.1632	41.074
MNX1	13.6173	-1.55689	0.593399	2.62369	0.0086984	0.178906	6.99288	4.28193	5.49908	23.7939	15.1224	26.0136
PLPP3	4352.29	1.11352	0.424492	-2.62318	0.00871138	0.179005	3736.53	6649.13	7911.53	2230.37	3784.39	1801.78
LTBP2	1024.43	1.03192	0.393465	-2.62264	0.00872523	0.179121	1935.86	1024.1	1249.94	616.137	831.734	488.781
NLRP3	71.167	1.23722	0.472323	-2.61944	0.00880747	0.180231	73.4252	104.907	131.428	52.5971	44.1071	20.537
KLRF1	19.405	1.85173	0.706935	-2.61938	0.00880899	0.180231	22.1441	77.7885	3.84936	10.0185	1.2602	1.36913
FLT4	1660.53	-1.18267	0.45152	2.61932	0.00881055	0.180231	522.135	1228.2	1093.22	1579.17	1873.92	3666.54
HYDIN2	6.778	1.86485	0.711977	-2.61925	0.00881223	0.180231	9.32384	18.555	8.79853	1.25231	0	2.73827
RP5-1028K7.2	68.7506	1.64145	0.627196	-2.61713	0.00886723	0.181186	121.21	64.229	152.325	7.51387	61.7499	5.47654
RN7SKP209	17.8325	-1.62045	0.619278	2.61668	0.00887904	0.181258	2.33096	13.5595	3.84936	28.8032	36.5459	21.9062
TBX4	349.838	-1.20339	0.460094	2.61552	0.00890909	0.181621	248.247	77.7885	264.506	444.571	553.229	510.687
RP11-289F5.1	8.04177	-1.87453	0.716802	2.61513	0.00891924	0.181621	3.49644	1.42731	0	27.5509	7.56121	8.21481
MGAM	17.6733	1.68324	0.643675	-2.61504	0.0089217	0.181621	11.6548	16.4141	59.94	7.51387	5.04081	5.47654
TRIM71	440.445	-1.21535	0.464957	2.6139	0.00895148	0.181973	356.637	154.15	226.562	452.085	420.908	1032.33
CIITA	401.255	1.20878	0.462472	-2.61374	0.00895563	0.181973	392.767	765.753	574.654	255.472	317.571	101.316
CHAF1A	739.24	-0.968585	0.37073	2.61264	0.00898458	0.182392	648.007	369.674	434.428	981.812	825.433	1176.09
RP11-554A11.5	95.7081	1.22542	0.469278	-2.6113	0.00901996	0.182819	181.815	154.863	79.1868	61.3633	65.5305	31.4901
ITGB8	470.483	1.40737	0.538973	-2.61121	0.00902233	0.182819	430.062	1480.12	240.86	204.127	180.209	287.518
PLCG2	630.764	0.993476	0.380562	-2.61055	0.00903961	0.183	627.028	1063.35	873.804	527.223	375.54	317.639
TNFRSF10A	66.516	1.17302	0.449866	-2.60749	0.00912082	0.184473	66.4323	129.885	87.9853	31.3078	47.8877	35.5975
NEK2	131.902	-1.12112	0.430323	2.60529	0.00917964	0.185491	80.4181	71.3656	83.5861	176.576	108.377	271.089
GINS2	253.422	-1.13335	0.435113	2.60474	0.00919451	0.185621	233.096	113.471	103.383	472.122	315.051	283.411
HAND2-AS1	1708.54	1.31625	0.505685	-2.60291	0.00924361	0.186341	1891.57	4615.21	1104.77	1239.79	515.423	884.461
SMOX	208.31	1.5048	0.578263	-2.60227	0.00926078	0.186341	250.578	652.995	77.5371	101.437	123.5	43.8123
DNAJA4	451.032	1.06029	0.407471	-2.60212	0.00926498	0.186341	643.345	362.537	862.806	235.435	304.969	297.102
N/A	104.184	1.24657	0.4792	-2.60136	0.00928557	0.186341	141.023	71.3656	242.51	61.3633	55.4489	53.3963
ARHGEF19	195.137	1.08819	0.418342	-2.60119	0.00929007	0.186341	291.37	332.564	191.368	127.736	152.484	75.3024
INMT	181.322	1.34374	0.516605	-2.6011	0.00929251	0.186341	341.485	231.224	241.96	142.764	105.857	24.6444
HMBS	665.116	-1.29027	0.496048	2.60109	0.00929268	0.186341	496.494	318.29	235.361	1129.59	1461.83	349.129
IGFBP2	2684.11	1.68958	0.649665	-2.6007	0.00930338	0.186341	2587.36	10604.2	228.212	1165.9	927.509	591.466
FBXO44	136.782	1.41721	0.544962	-2.60057	0.00930686	0.186341	174.822	382.519	70.3883	60.111	94.5152	38.3358
P4HA3	273.67	1.34247	0.516296	-2.60019	0.0093173	0.18638	158.505	741.488	328.295	82.6526	161.306	169.773
RP11-837J7.4	38.6502	1.39474	0.53656	-2.59941	0.00933839	0.186511	67.5978	83.4977	25.2958	15.0277	22.6836	17.7988
ANTXR1	1097.46	1.01592	0.390854	-2.59922	0.00934352	0.186511	1329.81	2162.38	998.633	651.202	637.662	805.051
BRI3BP	314.608	-1.05013	0.40405	2.59901	0.00934943	0.186511	127.037	215.524	244.159	380.703	346.556	573.667
GLDC	1579.39	-1.02689	0.395184	2.59852	0.00936265	0.186605	1409.06	647.999	937.044	1902.26	1897.86	2682.14
AC017104.6	15.2074	1.71353	0.659546	-2.59804	0.00937571	0.186695	17.4822	47.8149	11.5481	1.25231	6.30101	6.84567
ZNF341-AS1	23.4933	-1.39255	0.536113	2.5975	0.00939055	0.186793	8.15836	12.8458	12.6479	46.3355	39.0663	21.9062
BIRC3	75.137	1.63298	0.628737	-2.59724	0.00939768	0.186793	29.137	239.788	99.5334	20.037	7.56121	54.7654
RP11-345J18.2	8.47635	1.88534	0.726071	-2.59663	0.00941435	0.186954	9.32384	32.8282	4.94917	3.75694	0	0
NEAT1	87775.8	1.2775	0.492137	-2.59582	0.00943661	0.187226	121888	46899.3	218043	46108.9	60793.4	32922.2
MCM5	2077.35	-0.878785	0.33891	2.59297	0.00951498	0.18861	1829.8	1188.95	1269.19	2866.54	2533.01	2776.61
KCNN2	24.9795	-1.74929	0.674998	2.59154	0.00955472	0.189158	16.3167	2.85462	3.29945	81.4003	6.30101	39.7049
HMGB2	2682.92	-0.922946	0.356224	2.59092	0.00957211	0.189158	1668.97	2002.52	1731.11	4370.57	2467.48	3856.85
CLDN8	31.5922	1.40271	0.541431	-2.59075	0.0095768	0.189158	43.1227	43.533	57.7404	6.26156	25.204	13.6913
SLC12A7	395.403	1.08133	0.417385	-2.59073	0.00957716	0.189158	360.133	847.109	441.026	222.911	283.546	217.692
ZNF887P	9.31445	-1.69712	0.655355	2.58963	0.00960803	0.189596	2.33096	2.14097	4.39927	15.0277	10.0816	21.9062
TUBB1	55.7273	-1.71388	0.662152	2.58835	0.00964366	0.190055	13.9858	9.99118	28.5952	130.24	147.444	4.1074
MCM7	3265.24	-0.873047	0.337322	2.58817	0.00964863	0.190055	2835.61	1779.86	2144.09	4363.05	3998.62	4470.23
PKMYT1	499.217	-0.91488	0.35356	2.58762	0.00966408	0.190188	424.235	329.709	256.807	693.781	589.775	700.997
STAMBPL1	54.7694	1.59576	0.616863	-2.58689	0.00968462	0.190359	39.6263	201.965	24.196	18.7847	28.9847	15.0605
TMEM179	52.1076	1.23451	0.477277	-2.58656	0.00969386	0.190359	58.274	58.5198	109.982	31.3078	34.0255	20.537
MCM3	2169.06	-0.863288	0.333782	2.58638	0.00969889	0.190359	1609.53	1430.17	1473.75	2909.12	2199.05	3392.72
RP11-68I3.11	3.66429	1.88234	0.728149	-2.5851	0.0097352	NA	11.6548	4.28193	6.04899	0	0	0
RP11-253E3.3	167.007	-1.19066	0.460906	2.5833	0.00978588	0.191894	67.5978	63.5154	151.775	242.948	161.306	314.901
NAT8L	13.9028	-1.54087	0.596581	2.58283	0.00979947	0.191989	8.15836	4.28193	4.94917	15.0277	27.7245	23.2753
CYBRD1	878.831	1.31925	0.511645	-2.57845	0.00992435	0.194262	830.987	2554.89	536.71	572.306	438.55	339.545
MBNL1	865.546	0.929051	0.360547	-2.57678	0.00997241	0.195028	932.384	1481.55	1042.63	584.83	470.055	681.829
CHAF1B	166.958	-1.03277	0.400958	2.57575	0.0100024	0.19544	127.037	109.903	78.6369	245.453	160.046	280.673
IGF2BP1	1117.41	-1.3672	0.530989	2.57482	0.0100291	0.195677	769.216	222.661	654.391	1331.21	710.754	3016.2
DMRT2	5.98373	-1.87808	0.729403	2.57481	0.0100294	NA	1.16548	1.42731	0	7.51387	2.5204	23.2753
TNFAIP6	39.7768	1.32245	0.51363	-2.57471	0.0100324	0.195677	79.2526	49.2422	49.4917	30.0555	10.0816	20.537
HCK	343.17	1.63016	0.633288	-2.57412	0.0100495	0.195835	313.514	772.175	600.5	116.465	249.52	6.84567
AC116366.6	50.9436	1.32946	0.516603	-2.57347	0.0100685	0.195911	32.6334	114.899	80.2866	26.2985	21.4234	30.121
SPI1	445.878	1.5992	0.621476	-2.57323	0.0100754	0.195911	657.33	817.136	693.984	121.474	373.02	12.3222
ZNF724	25.8528	-1.63074	0.633815	2.57289	0.0100853	0.195911	6.99288	6.4229	14.2976	35.0647	8.82142	83.5172
ZC3H12A	277.413	1.04962	0.407976	-2.57276	0.0100892	0.195911	308.852	328.995	508.665	196.613	210.454	110.9
COMP	541.057	1.42127	0.552674	-2.57162	0.0101225	0.196384	1537.27	774.316	178.17	324.349	178.949	253.29
ANKRD10	2951.37	0.893494	0.347528	-2.571	0.0101406	0.196561	3928.83	3300.66	4439.96	1844.66	2560.73	1633.38
HSD3BP2	4.94056	1.86386	0.725022	-2.57076	0.0101476	NA	1.16548	4.28193	24.196	0	0	0
CTD-3154N5.2	31.4724	-1.72495	0.671045	2.57054	0.0101541	0.196648	13.9858	9.99118	4.94917	56.354	100.816	2.73827
ADAMTS6	1232.89	-1.20077	0.467639	2.56773	0.0102367	0.197953	890.426	436.044	750.625	1114.56	1159.39	3046.33
HOTAIRM1	13.9658	1.79059	0.697452	-2.56733	0.0102484	0.197953	15.1512	54.9515	3.29945	2.50462	3.78061	4.1074
GYPE	33.7854	-1.76669	0.688158	2.56727	0.0102502	0.197953	5.8274	20.696	1.09982	98.9326	69.3111	6.84567
CARMIL2	51.1267	1.71331	0.667433	-2.56702	0.0102577	0.197953	51.2811	201.965	6.04899	22.5416	12.602	12.3222
PPBP	42.2385	-1.83601	0.715753	2.56514	0.0103134	0.198797	5.8274	2.14097	18.147	123.979	103.337	0
TBX21	11.5012	1.81212	0.706496	-2.56493	0.0103196	0.198797	12.8203	45.674	2.74954	2.50462	2.5204	2.73827
IL7R	19.7388	1.67752	0.655074	-2.56081	0.0104428	0.200994	8.15836	64.229	26.3956	2.50462	7.56121	9.58394
TOX	52.2672	1.472	0.57501	-2.55995	0.0104686	0.201249	96.7348	119.894	28.0453	16.2801	40.3265	12.3222
CTC-301O7.4	35.8339	1.54442	0.603344	-2.55976	0.0104744	0.201249	64.1014	75.6475	31.8947	5.00925	31.5051	6.84567
CCDC154	24.1625	1.49993	0.586259	-2.55848	0.0105129	0.201812	60.6049	25.6916	28.0453	7.51387	17.6428	5.47654
NR1D2	325.573	0.876983	0.342859	-2.55786	0.010532	0.202	350.809	456.74	473.471	240.444	197.852	234.122
LAMB3	939.198	1.5775	0.61691	-2.5571	0.0105548	0.202261	637.517	3682.46	221.613	408.254	244.479	440.861
RASAL2-AS1	66.1861	1.33084	0.520532	-2.55669	0.0105673	0.2023	73.4252	47.1013	175.971	28.8032	40.3265	31.4901
AC004603.4	15.3485	1.74504	0.682618	-2.5564	0.0105763	0.2023	37.2953	2.85462	39.0435	5.00925	3.78061	4.1074
PIK3C2G	24.381	-1.54442	0.604206	2.55612	0.0105846	0.2023	15.1512	4.28193	10.4483	25.0462	20.1632	71.195
PRIM1	119.232	-0.936585	0.366556	2.5551	0.0106159	0.20272	73.4252	83.4977	80.8365	149.025	142.403	186.202
LMX1B	4.8516	-1.85435	0.72606	2.55399	0.0106497	NA	1.16548	0.713656	0.549908	17.5324	5.04081	4.1074
SH3RF3	173.702	1.20032	0.469992	-2.55392	0.0106519	0.203232	189.973	410.352	149.575	90.1664	132.321	69.8259
NIPAL4	13.5572	1.81321	0.710162	-2.55323	0.0106728	0.203452	40.7918	4.28193	27.4954	7.51387	1.2602	0
ANO7	152.211	-1.34789	0.528231	2.5517	0.01072	0.204174	44.2882	102.766	79.7367	215.398	78.1325	392.942
GP6	48.7137	-1.31657	0.516283	2.55009	0.0107695	0.204939	34.9644	22.1233	18.147	57.6063	40.3265	119.115
LINC01504	22.9354	1.52796	0.599346	-2.54937	0.0107916	0.205106	15.1512	67.0836	26.9455	8.76618	10.0816	9.58394
KIT	222.365	-1.308	0.513143	2.549	0.0108031	0.205106	138.692	110.617	94.5842	195.361	148.704	646.232
DENND1B	152.214	1.02705	0.402993	-2.54856	0.0108169	0.205106	157.34	228.37	239.21	77.6433	80.6529	130.068
ZNF563	12.4523	1.70025	0.667177	-2.54842	0.0108212	0.205106	6.99288	40.6784	15.3974	3.75694	3.78061	4.1074
MIR4538	7.69447	1.80126	0.706903	-2.54811	0.0108309	0.205106	12.8203	7.85021	20.3466	0	3.78061	1.36913
ANKRD34B	7.59178	-1.7906	0.702803	2.5478	0.0108406	0.205106	4.66192	0.713656	0.549908	15.0277	16.3826	8.21481
ADAMDEC1	15.3766	1.78094	0.699042	-2.54769	0.0108439	0.205106	1.16548	39.9647	39.5934	3.75694	5.04081	2.73827
RP11-290L1.3	260.301	1.26853	0.498786	-2.54323	0.0109834	0.207566	544.279	118.467	483.919	147.773	122.24	145.128
DDX11	484.616	-0.950619	0.373898	2.54245	0.0110078	0.207846	353.14	318.29	288.152	721.332	427.209	799.575
KLHL13	57.4346	1.77313	0.697964	-2.54044	0.0110715	0.208514	38.4608	259.771	2.19963	13.7754	12.602	17.7988
SLC37A2	276.09	1.50485	0.592429	-2.54014	0.0110809	0.208514	252.909	364.678	688.485	72.6341	254.561	23.2753
DISP2	17.2387	1.72359	0.678628	-2.53981	0.0110912	0.208514	6.99288	30.6872	50.5916	11.2708	2.5204	1.36913
RILPL2	243.542	1.18524	0.466684	-2.53971	0.0110943	0.208514	242.42	569.497	235.361	155.287	175.168	83.5172
MRC1	707.766	1.4569	0.573655	-2.53968	0.0110954	0.208514	611.877	1119.73	1566.69	356.909	539.367	52.0271
ASIC4	101.768	-1.66726	0.656522	2.53953	0.0111003	0.208514	61.7704	20.696	19.7967	226.668	273.464	8.21481
FAM105A	140.706	1.29971	0.511968	-2.53865	0.0111281	0.208814	96.7348	353.26	175.421	60.111	112.158	46.5506
WNK4	30.7359	-1.55725	0.61347	2.53842	0.0111353	0.208814	23.3096	7.85021	6.04899	45.0832	85.6938	16.4296
RPSAP20	3.42203	1.84413	0.727394	-2.53526	0.0112364	NA	9.32384	5.70925	5.49908	0	0	0
ELF5	199.25	-1.35828	0.535773	2.53519	0.0112387	0.210572	120.044	29.9735	144.076	309.321	151.224	440.861
NDC1	431.083	-0.973222	0.383963	2.53468	0.0112551	0.210699	290.204	295.453	256.257	543.503	391.923	809.159
RHOQ	1167.47	1.10164	0.434821	-2.53354	0.0112915	0.2112	1143.34	2372.19	1386.32	844.058	863.239	395.68
RP11-762L8.6	5.15111	1.8282	0.72197	-2.53223	0.0113338	NA	9.32384	10.7048	8.24862	0	1.2602	1.36913
GINS3	170.172	-0.926133	0.365858	2.5314	0.0113608	0.212314	97.9003	122.749	120.43	251.715	177.689	250.552
TMEM229A	16.1088	-1.63486	0.645932	2.531	0.0113736	0.212344	11.6548	1.42731	4.39927	42.5786	20.1632	16.4296
SLCO4A1	875.493	-1.43603	0.567457	2.53064	0.0113854	0.212344	233.096	586.625	376.687	889.141	341.515	2825.89
C1QTNF1-AS1	234.611	-1.02185	0.403823	2.53045	0.0113915	0.212344	177.153	89.207	178.72	308.069	379.321	275.196
PCDHB16	13.3945	1.81585	0.717784	-2.5298	0.0114126	0.212557	11.6548	55.6651	4.94917	1.25231	0	6.84567
CFI	253.918	1.74728	0.6909	-2.52899	0.0114393	0.212872	181.815	1126.15	6.5989	86.4095	55.4489	67.0876
GRHL3	107.355	-1.18977	0.470628	2.52805	0.01147	0.213168	80.4181	30.6872	70.9382	144.016	105.857	212.216
CCDC80	1239.01	1.17789	0.465955	-2.5279	0.0114747	0.213168	1300.68	3147.22	870.505	657.464	822.912	635.279
AP000476.1	3.84104	1.83521	0.725988	-2.52789	0.0114752	NA	3.49644	15.7004	3.84936	0	0	0
TM6SF1	75.8714	1.3268	0.525041	-2.52704	0.0115028	0.21351	61.7704	170.564	107.782	25.0462	66.7907	23.2753
SYT6	8.21324	1.75148	0.69362	-2.52513	0.0115654	0.214489	19.8132	9.99118	13.1978	3.75694	2.5204	0
CLDN1	463.256	1.33485	0.52875	-2.52453	0.0115852	0.214547	376.45	293.312	1412.16	284.275	160.046	253.29
CCL13	42.7344	1.81151	0.717588	-2.52445	0.0115881	0.214547	58.274	163.427	8.24862	1.25231	25.204	0
FAP	500.46	1.19913	0.475425	-2.52224	0.0116612	0.215717	692.295	1176.1	293.651	349.395	255.821	235.491
HSD3BP5	124.035	1.50527	0.596872	-2.52193	0.0116714	0.215724	25.6405	267.621	294.201	66.3725	31.5051	58.8728
TMEM35A	21.2306	1.84199	0.730485	-2.5216	0.0116822	0.215742	10.4893	107.762	0	2.50462	2.5204	4.1074
PAPPA-AS1	3943.35	1.45905	0.578824	-2.52071	0.0117118	0.215867	4027.9	1385.92	12998.7	1076.99	2832.93	1337.64
PTPN22	29.2821	1.66594	0.660935	-2.52058	0.0117163	0.215867	6.99288	105.621	34.0943	7.51387	5.04081	16.4296
RP11-598F7.5	65.0847	-1.33617	0.53012	2.52051	0.0117186	0.215867	55.943	23.5506	19.2468	100.185	143.663	47.9197
RP11-262H14.3	54.4448	-1.42382	0.565004	2.52001	0.0117351	0.215989	20.9786	44.9603	9.34844	75.1387	131.061	45.1814
RP11-297C4.2	20.607	1.77102	0.702927	-2.51949	0.0117526	0.216129	3.49644	64.229	40.6932	1.25231	12.602	1.36913
ZNF492	25.3676	-1.49076	0.592239	2.51716	0.0118307	0.217151	10.4893	6.4229	15.3974	36.317	15.1224	68.4567
DOC2B	28.772	1.59329	0.632995	-2.51706	0.0118337	0.217151	17.4822	104.907	18.147	10.0185	13.8622	8.21481
LINC01314	12.172	-1.64301	0.652853	2.51666	0.0118472	0.217151	4.66192	2.85462	4.94917	20.037	6.30101	34.2284
PDK4	534.053	1.2001	0.476875	-2.51659	0.0118496	0.217151	595.56	389.656	1322.53	199.118	389.403	308.055
PF4	34.7594	-1.80977	0.719204	2.51635	0.0118578	0.217151	2.33096	0	18.6969	90.1664	93.255	4.1074
HAND1	87.4945	-1.71108	0.680298	2.5152	0.0118966	0.21768	39.6263	4.99559	33.5444	325.601	7.56121	113.638
LINC01301	71.9115	-1.36351	0.542376	2.51396	0.0119385	0.218263	41.9573	37.1101	26.3956	98.9326	34.0255	193.048
SNORA7	8.66888	1.76456	0.702352	-2.51236	0.0119927	0.219073	12.8203	9.27752	23.6461	5.00925	1.2602	0
LINC00336	4.46452	1.83956	0.732277	-2.51211	0.0120012	NA	3.49644	12.1321	9.89835	0	1.2602	0
PRL	203.712	1.81847	0.723905	-2.51203	0.012004	0.219095	121.21	1069.06	6.5989	2.50462	20.1632	2.73827
FAM19A5	65.4042	1.74078	0.693162	-2.51136	0.0120268	0.219329	45.4537	289.744	3.84936	22.5416	7.56121	23.2753
CD163L1	284.982	1.49661	0.596478	-2.50908	0.0121046	0.220564	240.089	742.202	365.689	73.8864	263.382	24.6444
OLFM1	20.4134	1.77958	0.709453	-2.50838	0.0121285	0.220683	17.4822	89.207	1.64972	7.51387	2.5204	4.1074
GEMIN4	385.821	-0.803942	0.320513	2.5083	0.0121313	0.220683	271.557	296.167	259.557	517.205	462.494	507.949
CEACAM4	6.59047	1.7971	0.716762	-2.50725	0.0121674	0.220758	5.8274	19.2687	10.4483	0	1.2602	2.73827
DNMT3B	361.136	-1.37862	0.549872	2.50717	0.0121704	0.220758	149.181	147.727	223.263	440.814	131.061	1074.77
EPYC	10.2938	1.82216	0.726784	-2.50715	0.0121709	0.220758	8.15836	46.3876	2.19963	3.75694	1.2602	0
LRRN3	197.064	-1.23096	0.491043	2.50682	0.0121821	0.220758	129.368	54.9515	138.577	477.131	201.632	180.726
RP11-347I19.7	109.652	-0.968104	0.386204	2.50672	0.0121859	0.220758	71.0942	71.3656	72.038	110.203	152.484	180.726
RP11-753H16.3	5.58928	1.81888	0.725668	-2.50649	0.0121936	NA	8.15836	9.99118	12.6479	0	0	2.73827
RP4-555D20.2	15.8115	1.76968	0.706113	-2.50623	0.0122025	0.220876	20.9786	4.28193	58.2903	3.75694	7.56121	0
ABCG2	2000.28	-1.03654	0.41374	2.50529	0.0122351	0.221268	1027.95	920.616	1804.25	1882.22	3720.12	2646.54
ATP1A3	22.9424	1.47903	0.590424	-2.50502	0.0122444	0.221268	22.1441	30.6872	54.9908	3.75694	15.1224	10.9531
ADAMTS5	804.827	1.369	0.546635	-2.5044	0.0122658	0.221472	654.999	2407.16	596.65	680.005	221.796	268.35
RP11-781P6.1	45.637	-1.541	0.615413	2.50402	0.0122792	0.221532	41.9573	4.28193	9.34844	88.9141	40.3265	88.9938
TLR3	487.326	1.05519	0.421639	-2.50259	0.0123288	0.222243	609.546	405.356	1005.23	229.173	336.474	338.176
POC1A	292.338	-0.954331	0.381829	2.49937	0.0124416	0.224092	268.06	161.286	148.475	418.272	418.387	339.545
DHFR	371.304	-0.920837	0.368615	2.4981	0.0124861	0.224709	223.772	254.775	267.805	552.269	337.734	591.466
IRF5	181.777	1.32272	0.529592	-2.49763	0.0125027	0.224822	185.311	343.982	285.952	70.1295	175.168	30.121
IGHG3	44.0523	1.61139	0.645444	-2.49656	0.0125406	0.225319	53.6121	144.872	18.6969	6.26156	34.0255	6.84567
GNG4	270.852	1.35643	0.543493	-2.49576	0.0125686	0.225634	144.519	859.241	223.263	140.259	105.857	151.974
HOXA5	31.5722	1.7954	0.71946	-2.49548	0.0125788	0.225634	17.4822	152.009	0.549908	8.76618	3.78061	6.84567
PXDNL	7.1665	1.82619	0.731954	-2.49495	0.0125976	0.225634	6.99288	2.14097	31.3448	0	2.5204	0
AC000032.2	87.5316	1.79772	0.720569	-2.49486	0.0126006	0.225634	346.147	2.14097	169.372	5.00925	2.5204	0
SLCO4C1	33.6984	1.28373	0.514601	-2.49461	0.0126097	0.225634	26.806	58.5198	63.7894	18.7847	15.1224	19.1679
NRCAM	296.975	1.6164	0.648071	-2.49416	0.0126254	0.225731	641.014	41.392	783.619	47.5878	223.056	45.1814
PTPN6	1089.27	1.04299	0.418331	-2.49323	0.0126588	0.226144	1110.7	2220.18	1170.2	607.371	928.769	498.365
AP001468.58	208.737	1.39846	0.561924	-2.4887	0.0128213	0.22883	353.14	151.295	454.224	90.1664	178.949	24.6444
RP11-544L8__B.4	9.12442	-1.80157	0.723974	2.48845	0.0128301	0.22883	0	2.14097	2.74954	6.26156	2.5204	41.074
PNRC1	1695.63	0.789546	0.317513	-2.48665	0.012895	0.229742	2430.02	2082.45	2000.02	1251.06	1339.6	1070.66
MOXD1	129.981	1.54667	0.622094	-2.48623	0.0129105	0.229742	125.872	475.295	25.2958	46.3355	44.1071	62.9802
RTN1	45.5391	1.52084	0.611719	-2.48617	0.0129127	0.229742	38.4608	122.035	57.1905	18.7847	34.0255	2.73827
ISLR	2157.43	1.51141	0.608196	-2.48508	0.0129524	0.230022	2710.91	7130.13	433.878	1289.88	953.973	425.801
EFR3B	43.2488	-1.20122	0.483423	2.48482	0.0129616	0.230022	31.4679	16.4141	24.7459	50.0925	49.1479	87.6246
ADCYAP1R1	20.7871	-1.46608	0.59002	2.4848	0.0129625	0.230022	8.15836	13.5595	5.49908	53.8494	17.6428	26.0136
RP1-261G23.7	116.894	1.3294	0.53506	-2.48458	0.0129706	0.230022	103.728	178.414	243.059	42.5786	22.6836	110.9
AC008440.5	1162.4	0.998319	0.401926	-2.48384	0.0129976	0.230315	1613.02	996.263	2133.09	717.575	568.351	946.072
NEIL3	50.7831	-1.13505	0.457423	2.48141	0.0130863	0.231699	37.2953	23.5506	28.5952	65.1202	52.9285	97.2086
WDR4	224.12	-0.954209	0.384592	2.48109	0.013098	0.231719	146.85	127.031	167.722	257.976	234.398	410.74
RP11-844P9.5	17.3195	1.60972	0.649053	-2.48011	0.0131343	0.232173	13.9858	54.9515	16.4972	5.00925	2.5204	10.9531
ATP6V1E2	72.5331	0.999653	0.403132	-2.47971	0.0131488	0.232242	92.0729	90.6343	113.281	42.5786	54.1887	42.4432
XCL1	120.31	1.60055	0.645567	-2.4793	0.013164	0.232246	135.196	438.898	17.5971	35.0647	71.8315	23.2753
PHF24	7.01774	1.74178	0.702576	-2.47913	0.0131702	0.232246	11.6548	19.2687	6.04899	2.50462	1.2602	1.36913
ANO2	146.154	1.27102	0.512816	-2.47851	0.0131932	0.232418	97.9003	184.837	362.939	70.1295	115.939	45.1814
PFKFB3	690.486	1.20777	0.487366	-2.47816	0.0132063	0.232418	1009.31	1059.78	925.496	220.407	194.071	733.856
SULF2	2390.6	1.49382	0.602832	-2.47801	0.0132118	0.232418	1503.47	9150.49	671.988	1133.34	961.534	922.797
TONSL	522.344	-0.919293	0.371174	2.47671	0.0132598	0.233074	439.386	287.603	324.446	726.341	512.902	843.387
WDR76	194.513	-0.982846	0.396994	2.47572	0.0132968	0.233381	95.5693	129.885	150.675	274.256	183.99	332.7
PGAM5	501.752	-0.846616	0.341974	2.47567	0.0132986	0.233381	384.608	290.458	376.137	616.137	569.611	773.561
PARP9	466.245	1.09583	0.442722	-2.47522	0.0133154	0.233489	312.348	834.264	810.015	266.742	216.755	357.344
PCDHB2	13.201	1.73058	0.699485	-2.47408	0.013358	0.233928	12.8203	52.8105	3.29945	3.75694	3.78061	2.73827
IFI27	682.484	1.41238	0.570896	-2.47398	0.0133618	0.233928	320.507	2358.63	471.271	440.814	239.438	264.243
PITPNA	4436.05	-0.851485	0.344252	2.47343	0.0133822	0.234097	3262.18	2883.17	3122.38	4166.44	6270.77	6911.39
SOX12	348.94	-1.05983	0.428679	2.47232	0.0134239	0.234503	314.679	213.383	117.13	597.353	433.51	417.586
TIGD3	15.7566	-1.42207	0.575264	2.47203	0.0134348	0.234503	6.99288	8.56387	6.04899	32.5601	23.9438	16.4296
CTD-2659N19.10	1340.09	-1.07523	0.434972	2.47196	0.0134375	0.234503	1002.31	811.427	635.144	2132.69	2559.47	899.522
CLDN9	82.3211	1.04887	0.424399	-2.47141	0.0134581	0.234675	130.534	81.3567	129.228	50.0925	63.0101	39.7049
THBS3	766.231	0.926712	0.375052	-2.47089	0.0134777	0.234829	1279.7	1072.62	711.031	437.057	630.101	466.875
N/A	18.7712	1.58135	0.640291	-2.46974	0.0135213	0.235401	19.8132	18.555	53.3411	1.25231	10.0816	9.58394
CD300LB	14.5291	1.56291	0.633065	-2.4688	0.0135566	0.235829	20.9786	17.8414	31.8947	5.00925	10.0816	1.36913
HBZP1	4.61022	-1.76699	0.715737	2.46877	0.0135579	NA	0	0	0	10.0185	17.6428	0
CD302	227.537	1.13887	0.461581	-2.46734	0.0136123	0.236471	201.628	559.506	206.216	142.764	137.362	117.746
HIVEP2	340.969	1.06682	0.432405	-2.46719	0.0136179	0.236471	333.327	441.753	643.943	128.988	196.592	301.21
IFI35	387.66	1.14733	0.465075	-2.46698	0.0136259	0.236471	399.759	882.078	370.638	288.032	260.862	124.591
AC006378.2	37.7297	1.37966	0.559435	-2.46616	0.0136571	0.236823	55.943	21.4097	95.1341	20.037	20.1632	13.6913
LPXN	177.291	1.16006	0.470567	-2.46524	0.0136921	0.237243	163.167	406.784	188.619	127.736	117.199	60.2419
NLGN1	17.5766	1.74256	0.706961	-2.46486	0.0137068	0.23726	13.9858	76.3612	2.19963	2.50462	6.30101	4.1074
OR7D2	5.4854	1.7939	0.727802	-2.46482	0.0137081	NA	6.99288	15.7004	7.69872	0	2.5204	0
FOXO1	587.416	1.6146	0.655105	-2.46465	0.0137148	0.23726	279.715	2541.33	87.9853	177.828	132.321	305.317
RP11-797D24.4	63.3242	-1.31724	0.534538	2.46425	0.0137301	0.237337	55.943	24.9779	15.9473	47.5878	110.898	124.591
CROCC2	11.4426	1.72179	0.698857	-2.46372	0.0137503	0.2375	2.33096	26.4053	30.7949	3.75694	1.2602	4.1074
PLEKHO1	627.908	1.22877	0.498829	-2.46331	0.0137661	0.237584	1230.75	1028.38	483.369	394.478	499.04	131.437
RAB3IL1	510.185	1.07648	0.437141	-2.46254	0.0137956	0.237907	897.419	769.321	464.123	326.853	432.249	171.142
CTD-2263F21.1	4.68839	1.80381	0.73251	-2.46251	0.0137968	NA	6.99288	17.1277	2.74954	0	1.2602	0
RP11-1260E13.4	43.8823	1.49203	0.606032	-2.46197	0.0138176	0.238075	36.1299	150.581	21.4464	22.5416	18.903	13.6913
CDCA3	290.213	-1.00878	0.409801	2.46164	0.0138302	0.238075	229.599	212.669	111.631	504.682	322.612	360.082
PARD6G-AS1	55.757	1.38986	0.564654	-2.46144	0.013838	0.238075	125.872	20.696	109.432	28.8032	26.4642	23.2753
DPYD-AS1	10.3251	1.73129	0.703622	-2.46055	0.0138725	0.238197	2.33096	31.4009	20.3466	2.50462	1.2602	4.1074
Y_RNA	6.3233	-1.77751	0.722426	2.46048	0.0138753	0.238197	0	0.713656	2.74954	5.00925	7.56121	21.9062
DDO	13.2747	1.72844	0.702499	-2.46041	0.0138778	0.238197	4.66192	49.9559	14.8475	1.25231	7.56121	1.36913
FAM43B	13.6184	1.61039	0.654914	-2.45893	0.0139354	0.238998	18.6477	11.4185	37.3938	7.51387	1.2602	5.47654
RP11-512N21.3	72.2435	1.37032	0.557603	-2.45752	0.0139901	0.239749	118.879	149.868	61.0398	50.0925	45.3673	8.21481
PRNP	1287.22	1.02391	0.416768	-2.45679	0.0140185	0.240047	1212.1	2170.23	1911.48	738.864	1174.51	516.164
PARP10	801.813	0.992634	0.404108	-2.45636	0.0140352	0.240146	768.051	1561.48	938.143	553.522	620.02	369.666
ALS2CL	956.799	0.848139	0.345573	-2.4543	0.0141159	0.240945	1546.59	1064.06	1128.96	609.876	788.887	602.419
ARHGEF3	565.014	0.991341	0.403925	-2.45427	0.0141171	0.240945	620.035	763.612	917.797	345.638	226.836	516.164
RP4-647J21.1	5.28297	1.79657	0.732112	-2.45395	0.0141295	NA	1.16548	22.1233	7.14881	0	1.2602	0
BX470102.3	88.2471	1.34319	0.54738	-2.45385	0.0141334	0.240945	270.391	72.0792	57.1905	36.317	42.8469	50.658
ZC3H12D	22.9501	1.40301	0.571824	-2.45357	0.0141447	0.240945	25.6405	37.8238	42.3429	7.51387	18.903	5.47654
FAM111A	460.642	0.889668	0.362617	-2.45346	0.0141488	0.240945	575.747	775.744	470.721	363.17	308.75	269.72
TACC3	949.908	-0.856766	0.349239	2.45324	0.0141577	0.240945	766.885	722.933	488.868	1422.63	1179.55	1118.58
ACSL1	660.058	1.14059	0.46494	-2.4532	0.014159	0.240945	384.608	1534.36	889.752	365.675	379.321	406.633
LINC00330	5.94817	1.79354	0.731257	-2.45268	0.0141796	NA	1.16548	3.56828	29.695	0	1.2602	0
CCL18	42.6208	1.45597	0.593663	-2.45252	0.0141858	0.241215	22.1441	110.617	67.0888	18.7847	30.2449	6.84567
SIGLEC17P	12.8553	1.76932	0.721845	-2.4511	0.014242	0.241794	9.32384	58.5198	1.64972	5.00925	1.2602	1.36913
AC005264.2	27.6271	1.47359	0.601194	-2.4511	0.0142421	0.241794	31.4679	52.8105	46.1923	16.2801	17.6428	1.36913
GMNN	436.281	-0.88084	0.359525	2.45001	0.0142853	0.242186	335.658	281.18	279.903	731.35	430.989	558.607
PLA2G2D	6.80607	1.78985	0.730562	-2.44996	0.0142873	0.242186	4.66192	34.2555	0.549908	0	0	1.36913
AC104809.4	9.57649	1.74893	0.713994	-2.44949	0.0143057	0.242311	1.16548	22.837	26.9455	1.25231	2.5204	2.73827
ZDHHC8P1	593.627	1.29989	0.530823	-2.44882	0.0143326	0.242579	1622.35	422.484	605.999	386.964	400.744	123.222
VSTM2L	16.8188	1.72544	0.704732	-2.44836	0.0143509	0.242701	58.274	20.696	9.34844	1.25231	11.3418	0
COLGALT2	17.3318	1.70392	0.696098	-2.44782	0.0143724	0.242856	11.6548	74.2202	3.84936	5.00925	3.78061	5.47654
CTB-186H2.3	52.9828	1.67685	0.685172	-2.44734	0.0143914	0.242856	29.137	236.22	4.94917	20.037	13.8622	13.6913
PTGFRN	739.097	1.10709	0.452372	-2.44729	0.0143935	0.242856	519.804	945.594	1649.17	326.853	437.29	555.869
PIK3CG	35.8527	1.34558	0.549935	-2.44681	0.0144128	0.242856	20.9786	85.6387	55.5407	20.037	15.1224	17.7988
DRAM1	506.918	0.914351	0.373702	-2.44674	0.0144156	0.242856	460.364	879.224	679.687	338.124	306.229	377.881
RP11-78C3.1	10.9406	1.78614	0.730122	-2.44635	0.0144309	0.242928	6.99288	3.56828	50.0417	0	5.04081	0
TAPBP	2653.62	0.767379	0.314164	-2.4426	0.0145818	0.245058	3709.72	2886.74	3533.16	1817.1	2054.13	1920.9
UBC	23246.6	0.860574	0.352342	-2.44244	0.0145883	0.245058	28444.7	25943.5	36800.4	13045.3	20545.1	14700.4
VAV1	287.927	1.24864	0.511242	-2.44237	0.014591	0.245058	240.089	631.585	394.284	136.502	262.122	62.9802
KATNBL1	5883.86	1.24558	0.510138	-2.44164	0.0146206	0.245143	4858.88	4969.18	16018.8	3223.45	4587.14	1645.7
SHD	7.76277	-1.76677	0.723673	2.44139	0.0146307	0.245143	1.16548	2.85462	0.549908	2.50462	34.0255	5.47654
TRMT44	411.649	0.778201	0.318779	-2.44119	0.0146388	0.245143	497.66	559.506	519.113	313.078	284.806	295.733
AJ006998.2	33.43	-1.41478	0.579556	2.44114	0.0146409	0.245143	11.6548	12.8458	20.8965	33.8124	21.4234	99.9468
CTA-384D8.34	9.68263	1.71107	0.701123	-2.44047	0.0146682	0.245413	9.32384	14.2731	26.9455	1.25231	6.30101	0
PDLIM3	443.743	1.55401	0.63686	-2.44011	0.0146826	0.245466	1466.17	50.6696	638.443	77.6433	241.959	187.571
CDC45	238.564	-1.01109	0.41448	2.43942	0.0147109	0.24575	210.952	129.172	114.381	427.038	228.097	321.747
BTN3A1	456.351	1.1256	0.461614	-2.43841	0.0147522	0.246223	334.493	1073.34	526.262	207.884	247	349.129
N/A	23.9609	1.46499	0.600856	-2.43817	0.0147617	0.246223	17.4822	72.7929	22.5462	10.0185	11.3418	9.58394
E2F8	64.9475	-1.16588	0.478336	2.43737	0.0147944	0.24658	30.3025	33.5418	46.7422	86.4095	51.6683	141.021
SOD2	4079.88	1.37596	0.56472	-2.43653	0.0148287	0.246965	1913.72	13787.1	2962.91	2161.49	1206.01	2448.01
PGR	164.907	1.65638	0.679965	-2.43598	0.0148514	0.247155	92.0729	730.783	12.098	50.0925	27.7245	76.6716
MXRA7	1584.63	1.41158	0.579544	-2.43566	0.0148644	0.247184	1164.31	5443.05	725.329	715.07	374.28	1085.72
AURKA	457.08	-1.03805	0.426325	2.43487	0.0148971	0.247539	329.831	182.696	341.493	636.174	385.622	866.662
TYMS	1375.87	-0.868845	0.357065	2.43329	0.0149622	0.248248	1237.74	797.153	810.565	2150.22	1556.35	1703.2
DPPA3	18.6318	-1.73416	0.712681	2.43329	0.0149625	0.248248	4.66192	1.42731	7.14881	13.7754	1.2602	83.5172
LGALS3BP	6498.02	0.942019	0.387486	-2.4311	0.015053	0.249561	5795.93	12821.5	7489.2	4626.04	4234.28	4021.15
FHL2	1463.69	0.781466	0.322184	-2.42553	0.0152862	0.253236	1970.83	1824.82	1815.8	1261.08	922.468	987.146
CES5AP1	20.7679	1.62856	0.67163	-2.42478	0.0153175	0.253561	66.4323	14.9868	23.0961	11.2708	8.82142	0
TAPBPL	397.245	1.15707	0.47736	-2.42389	0.0153551	0.253992	278.55	758.616	663.189	255.472	311.27	116.376
SLC30A3	4.77913	-1.77243	0.731456	2.42315	0.0153865	NA	0	1.42731	0.549908	5.00925	2.5204	19.1679
BCL6	1077.98	0.853048	0.352075	-2.42292	0.0153964	0.254483	1158.49	1275.3	1786.1	624.904	863.239	759.87
LRRC61	460.05	-0.888682	0.366925	2.42197	0.0154367	0.254956	355.471	256.916	328.295	619.894	756.121	443.6
NEGR1	5.68883	1.77107	0.731285	-2.42186	0.0154415	NA	4.66192	27.1189	1.09982	1.25231	0	0
CD163	2186.95	1.47342	0.608479	-2.42147	0.0154577	0.25511	2045.42	4382.56	3914.8	602.362	2062.95	113.638
SELENOM	798.873	1.29452	0.534962	-2.41983	0.0155278	0.256074	1815.82	1319.55	431.128	463.355	608.678	154.712
LLNLR-470E3.1	4.03253	1.77205	0.732319	-2.41978	0.0155299	NA	8.15836	9.27752	5.49908	0	1.2602	0
RP11-79L9.2	6.98513	-1.7101	0.706818	2.41944	0.0155446	0.256159	0	2.85462	2.19963	10.0185	6.30101	20.537
ELOVL6	261.235	-1.15889	0.479303	2.41787	0.0156117	0.256783	116.548	224.802	106.682	385.712	176.428	557.238
ATP8B4	443.115	0.93051	0.384878	-2.41767	0.0156201	0.256783	407.918	595.903	770.421	360.666	244.479	279.304
PLTP	5360.12	1.04206	0.431055	-2.41747	0.0156289	0.256783	10272.5	6238.78	5671.2	3210.93	4866.9	1900.36
DDR2	441.302	1.16042	0.480043	-2.41732	0.0156352	0.256783	557.099	1046.22	288.152	299.303	161.306	295.733
BUB1B	227.724	-1.21204	0.501425	2.41718	0.0156412	0.256783	83.9145	105.621	184.769	281.77	146.183	564.084
ABCA12	130.916	-1.10632	0.457758	2.41683	0.0156561	0.256836	69.9288	95.6299	67.6387	86.4095	233.137	232.753
LINC00607	13.6172	1.43545	0.594214	-2.41571	0.0157046	0.25729	19.8132	18.555	25.2958	6.26156	6.30101	5.47654
RP11-731F5.1	15.8182	1.69579	0.702001	-2.41565	0.0157073	0.25729	3.49644	17.1277	61.5897	2.50462	8.82142	1.36913
CDC25C	75.7182	-1.05055	0.434984	2.41515	0.0157289	0.25745	39.6263	45.674	54.4409	118.97	65.5305	130.068
C10ORF111	22.6734	-1.22741	0.508319	2.41464	0.0157508	0.257617	10.4893	13.5595	12.6479	31.3078	36.5459	31.4901
RP11-598F7.6	18.1694	-1.46046	0.604968	2.41411	0.0157737	0.257794	8.15836	12.1321	3.29945	32.5601	37.8061	15.0605
INCENP	413.301	-1.09059	0.451804	2.41384	0.0157852	0.257794	237.758	230.511	276.054	435.805	312.53	987.146
RTKN2	103.846	-1.22914	0.509366	2.41308	0.0158184	0.258143	55.943	44.2467	68.1886	112.708	66.7907	275.196
RP13-46H24.1	4.3878	1.76682	0.732486	-2.41209	0.0158614	NA	11.6548	2.85462	10.4483	0	0	1.36913
RP11-91I20.4	5.56736	-1.72354	0.714555	2.41204	0.0158634	NA	0	1.42731	2.19963	12.5231	6.30101	10.9531
RP11-532F6.3	9.19139	1.6827	0.697652	-2.41194	0.0158679	0.258757	6.99288	16.4141	24.196	2.50462	5.04081	0
TEC	101.129	0.981879	0.407251	-2.41099	0.0159092	0.259238	114.217	184.123	112.731	57.6063	65.5305	72.5641
RP11-636O21.1	4.29682	-1.75577	0.728264	2.4109	0.0159134	NA	1.16548	0	1.09982	6.26156	6.30101	10.9531
MIR503	116.183	-1.3346	0.553733	2.41019	0.0159442	0.259615	67.5978	12.1321	91.8347	133.997	158.785	232.753
PADI1	680.686	-1.40699	0.584131	2.4087	0.0160095	0.260463	271.557	565.929	95.1341	989.326	297.408	1864.76
SKIDA1	96.4253	-1.03542	0.429973	2.40812	0.016035	0.260463	61.7704	40.6784	77.5371	123.979	102.076	172.511
MTCO3P12	27.8865	-1.43365	0.595358	2.40804	0.0160384	0.260463	24.4751	7.85021	5.49908	43.8309	22.6836	62.9802
PRDX2	2868.11	-1.07694	0.447251	2.40792	0.0160439	0.260463	2360.1	1595.73	1258.74	4559.67	5527.25	1907.2
PTGDR2	12.0021	-1.73526	0.720867	2.40719	0.0160759	0.260706	3.49644	2.14097	2.19963	15.0277	49.1479	0
MMP15	5852.39	-0.843799	0.350583	2.40685	0.0160909	0.260706	3412.52	4306.2	4540.04	7225.84	5911.61	9718.12
NRXN2	120.816	1.49719	0.622164	-2.40643	0.0161094	0.260706	104.893	442.467	29.695	62.6156	27.7245	57.5037
PRKACB	230.86	1.28548	0.534209	-2.40633	0.0161139	0.260706	144.519	704.378	179.27	90.1664	128.541	138.283
RP11-262H14.4	43.8753	-1.41494	0.588034	2.40622	0.0161184	0.260706	13.9858	37.8238	7.69872	62.6156	109.638	31.4901
ADAMTSL2	117.12	1.28596	0.534688	-2.40507	0.0161692	0.261295	200.462	66.37	255.157	62.6156	90.7346	27.3827
AC009133.15	646.133	-0.810276	0.336933	2.40486	0.0161787	0.261295	412.58	397.506	567.505	892.898	772.504	833.803
GPR18	10.3032	1.70162	0.707738	-2.4043	0.0162033	0.261326	6.99288	42.1057	4.94917	1.25231	3.78061	2.73827
TMEM132B	25.3515	1.4718	0.612159	-2.40428	0.0162045	0.261326	23.3096	79.2158	17.5971	10.0185	15.1224	6.84567
FFAR2	21.4731	1.44946	0.602955	-2.40393	0.0162201	0.261384	19.8132	24.9779	56.0906	15.0277	8.82142	4.1074
AC024560.2	7.43582	1.71867	0.715432	-2.40228	0.0162933	0.262371	3.49644	20.696	15.3974	2.50462	2.5204	0
TNXA	10.3076	1.65554	0.6895	-2.40107	0.0163472	0.263045	9.32384	35.6828	7.69872	1.25231	3.78061	4.1074
SLC4A1	679.061	-1.75252	0.730075	2.40046	0.0163744	0.263199	165.498	7.13656	18.6969	1731.95	2104.54	46.5506
HYOU1	5730.8	-0.930109	0.387523	2.40014	0.0163887	0.263199	2565.22	4173.46	4688.52	5640.41	7440.23	9876.94
CARD6	103.34	1.29269	0.538608	-2.40005	0.0163928	0.263199	75.7562	298.308	87.4354	53.8494	71.8315	32.8592
ACSL5	549.241	1.31769	0.549127	-2.3996	0.0164128	0.263327	287.873	1792.7	391.535	247.958	249.52	325.854
CTB-12A17.3	1370.13	-0.807793	0.336789	2.39851	0.0164618	0.26392	1013.97	1098.32	813.864	1689.37	1500.9	2104.36
FAM83E	49.214	1.58174	0.659698	-2.39767	0.0164997	0.264334	26.806	204.106	12.098	15.0277	12.602	24.6444
EPSTI1	401.23	1.03116	0.430122	-2.39736	0.0165136	0.264362	269.226	780.739	605.449	240.444	259.602	251.921
CTB-50L17.5	82.6606	-0.922949	0.385073	2.39682	0.0165381	0.264561	57.1085	50.6696	57.7404	112.708	94.5152	123.222
TIPIN	110.859	-0.940392	0.392408	2.39647	0.016554	0.264623	78.0871	66.37	75.3374	176.576	105.857	162.927
MMP17	35.3091	1.55274	0.648003	-2.39619	0.0165663	0.264625	43.1227	118.467	10.9982	20.037	15.1224	4.1074
GNA15	164.569	1.44109	0.601617	-2.39536	0.0166042	0.265038	258.736	333.277	179.82	72.6341	136.102	6.84567
RPA4	4.57222	1.75389	0.732334	-2.39494	0.0166232	NA	6.99288	2.14097	17.0472	1.25231	0	0
SLC29A2	515.764	-0.961718	0.401654	2.3944	0.0166478	0.265385	453.372	188.405	367.889	693.781	664.127	727.011
A2M-AS1	365.677	1.50537	0.628721	-2.39434	0.0166502	0.265385	587.402	1068.34	98.4336	151.53	259.602	28.7518
RP11-2A4.4	6.36304	-1.75198	0.731829	2.39398	0.0166666	0.265452	1.16548	0	1.64972	5.00925	28.9847	1.36913
FCAR	8.77583	1.75129	0.731752	-2.39328	0.0166983	0.265627	1.16548	4.28193	43.4428	2.50462	1.2602	0
RP11-477N3.1	9.71805	1.57884	0.659719	-2.3932	0.0167023	0.265627	12.8203	22.1233	13.1978	3.75694	5.04081	1.36913
N4BP1	1187.29	-0.792877	0.33134	2.39294	0.016714	0.265627	812.339	894.211	848.508	1254.82	1450.49	1863.39
AC005532.5	1756.73	1.54511	0.645854	-2.39235	0.0167407	0.265859	1490.65	440.326	6623.1	1003.1	124.76	858.448
LINC00969	945.152	0.840514	0.351379	-2.39204	0.0167549	0.265891	965.017	1275.3	1447.36	529.728	766.203	687.306
ZAP70	224.255	1.75058	0.732006	-2.39148	0.0167805	0.265936	102.562	1156.84	7.69872	28.8032	27.7245	21.9062
RAB37	44.1245	1.46666	0.613292	-2.39145	0.016782	0.265936	52.4466	133.454	23.0961	21.2893	28.9847	5.47654
CARD9	216.242	1.08238	0.452694	-2.39098	0.0168035	0.266084	282.046	432.475	191.918	102.69	196.592	91.732
IGFBP7	4739.54	1.60043	0.669524	-2.3904	0.0168299	0.266309	3398.54	19931.7	279.353	2405.69	1299.27	1122.69
FBLN5	1029.49	1.06173	0.444367	-2.38932	0.0168797	0.26683	1449.86	2176.65	662.09	658.716	710.754	518.902
HSPD1P11	46.6839	1.51123	0.63256	-2.38906	0.0168914	0.26683	37.2953	31.4009	155.624	13.7754	5.04081	36.9666
RACGAP1	770.578	-1.04195	0.436166	2.38889	0.0168994	0.26683	355.471	575.92	500.417	1016.88	563.31	1611.47
MITF	280.517	1.33858	0.560564	-2.38791	0.0169447	0.267169	203.959	927.752	140.227	107.699	132.321	171.142
POLE2	107.801	-0.957295	0.400895	2.38789	0.0169453	0.267169	81.5836	69.2246	61.0398	185.342	105.857	143.759
CACHD1	150.923	-0.967643	0.405275	2.38762	0.0169579	0.267175	104.893	106.335	83.0361	184.09	142.403	284.78
OAS2	310.307	1.20009	0.50269	-2.38734	0.0169706	0.267184	149.181	602.325	595.551	126.483	148.704	239.599
ADAP1	30.3382	1.44266	0.604397	-2.38694	0.0169893	0.267285	73.4252	36.3964	32.9945	11.2708	25.204	2.73827
RP11-876N24.3	29.7758	1.36323	0.571384	-2.38584	0.0170399	0.267642	16.3167	75.6475	43.9927	13.7754	13.8622	15.0605
E2F1	282.504	-0.861704	0.361218	2.38555	0.0170534	0.267642	252.909	181.982	151.775	393.226	359.158	355.975
EXTL1	1214.13	1.3712	0.574812	-2.38547	0.0170573	0.267642	2467.32	507.409	2590.62	254.219	1137.96	327.223
IL27	136.687	-1.15338	0.483517	2.38539	0.0170609	0.267642	85.08	51.3832	98.4336	166.557	320.091	98.5777
SOX9	21.1555	1.55575	0.652402	-2.38464	0.0170958	0.267976	73.4252	8.56387	21.9963	10.0185	8.82142	4.1074
CTA-363E6.6	103.052	-0.92806	0.389221	2.38441	0.0171067	0.267976	54.7775	74.9338	75.3374	122.727	123.5	167.034
KIF14	110.023	-1.36556	0.573046	2.38298	0.0171729	0.268822	37.2953	48.5286	70.3883	102.69	46.6275	354.606
LINC01589	11.8482	1.61028	0.67607	-2.38183	0.0172268	0.269363	13.9858	6.4229	39.0435	5.00925	2.5204	4.1074
CENPI	71.3057	-1.26298	0.530373	2.3813	0.0172516	0.269363	34.9644	27.8326	48.9418	98.9326	37.8061	179.357
FTL	27579.2	1.25408	0.526643	-2.38127	0.0172532	0.269363	54897.6	32038.9	34875.7	14417.9	25478.8	3766.49
PLPP2	116.035	1.29892	0.545493	-2.38119	0.0172568	0.269363	38.4608	234.079	246.909	56.354	64.2703	56.1345
ACRBP	42.0421	1.23928	0.520586	-2.38056	0.0172866	0.269636	41.9573	76.3612	66.5389	25.0462	32.7653	9.58394
IL6ST	6919.14	1.03397	0.434456	-2.37992	0.0173166	0.269898	5164.24	8897.15	14529.7	3818.3	3412.63	5692.86
GIMAP6	318.629	1.25922	0.529159	-2.37967	0.0173281	0.269898	163.167	912.052	334.344	166.557	219.275	116.376
ST3GAL1	4356.36	-0.877461	0.368876	2.37874	0.0173718	0.270387	2282.01	2587	4079.77	4676.13	6421.99	6091.28
CLEC4A	28.9058	1.42968	0.601222	-2.37796	0.0174087	0.270768	25.6405	84.925	24.7459	18.7847	13.8622	5.47654
BTN3A3	253.161	1.22415	0.514948	-2.37723	0.017443	0.27111	177.153	727.215	203.466	112.708	127.28	171.142
IGLC3	7.5191	1.7406	0.73244	-2.37644	0.0174805	0.271259	5.8274	35.6828	1.09982	2.50462	0	0
PALMD	349.952	1.5489	0.651774	-2.37644	0.0174808	0.271259	167.829	1488.69	53.891	171.567	94.5152	123.222
ARHGDIB	2611.46	0.90821	0.382229	-2.37609	0.0174974	0.271259	2357.76	4830.02	3209.81	1438.91	1900.39	1931.85
NFE2L2	1572.74	0.885994	0.372896	-2.37598	0.0175022	0.271259	1306.5	2594.14	2320.06	1005.61	1136.7	1073.4
OSCAR	46.0582	1.33581	0.562313	-2.37557	0.0175219	0.271372	22.1441	77.0748	109.432	28.8032	25.204	13.6913
RP11-864N7.4	5.81576	1.73426	0.730569	-2.37385	0.0176039	NA	27.9715	0.713656	4.94917	0	1.2602	0
KCNQ2	4.1762	1.73875	0.732498	-2.37373	0.0176095	NA	6.99288	12.8458	3.84936	0	0	1.36913
IRF9	141.87	0.987592	0.416096	-2.37347	0.0176219	0.272728	138.692	280.467	158.923	78.8956	97.0356	97.2086
ZBTB9	180.681	-0.886939	0.373834	2.37255	0.0176658	0.273214	97.9003	159.145	111.631	215.398	234.398	265.612
RNASEH2A	386.011	-0.945524	0.398664	2.37173	0.0177049	0.273625	346.147	251.92	164.972	642.436	473.836	436.754
NDRG1	3795.45	0.978478	0.412894	-2.3698	0.0177976	0.274864	5982.41	6372.95	3076.19	1658.06	2520.4	3162.7
KCNH1	22.7457	1.5783	0.666399	-2.3684	0.0178652	0.274972	20.9786	83.4977	8.24862	3.75694	6.30101	13.6913
TEX26-AS1	9.34479	1.65205	0.697616	-2.36813	0.0178782	0.274972	18.6477	25.6916	3.84936	1.25231	2.5204	4.1074
CREG2	32.5366	-1.31743	0.55634	2.36803	0.0178829	0.274972	25.6405	5.70925	17.5971	60.111	32.7653	53.3963
HMGA1P8	14.7453	-1.42511	0.601865	2.36782	0.0178931	0.274972	5.8274	3.56828	9.89835	18.7847	18.903	31.4901
EXO1	203.831	-1.1523	0.486665	2.36775	0.0178965	0.274972	97.9003	87.066	164.423	231.678	144.923	496.996
ADGRE2	65.0971	1.47702	0.623812	-2.36773	0.0178976	0.274972	33.7989	119.181	156.724	3.75694	26.4642	50.658
ZNF683	24.6186	1.51972	0.641852	-2.36771	0.0178984	0.274972	38.4608	74.2202	6.5989	8.76618	10.0816	9.58394
CD33	118.535	1.45975	0.616558	-2.36757	0.0179051	0.274972	124.706	252.634	183.669	31.3078	113.418	5.47654
PRPF19	2659.33	-0.727184	0.307182	2.36727	0.0179197	0.275004	2194.6	1931.15	1792.7	3438.85	3205.95	3392.72
SYT11	103.828	1.27029	0.536947	-2.36577	0.0179927	0.27593	82.749	309.727	68.7385	55.1017	49.1479	57.5037
LINC00599	9.41468	-1.72142	0.72802	2.36453	0.0180531	0.276616	2.33096	0	0	5.00925	49.1479	0
RP11-599B13.9	8.54619	-1.70563	0.721399	2.36433	0.0180627	0.276616	2.33096	0	3.29945	7.51387	34.0255	4.1074
AL023806.1	3.26909	1.70559	0.721697	-2.36331	0.0181124	NA	4.66192	2.85462	12.098	0	0	0
SLC9A9	218.95	1.3197	0.55894	-2.36108	0.0182217	0.278666	254.075	344.696	389.885	90.1664	212.974	21.9062
NOTCH4	297.183	-1.06116	0.449441	2.36108	0.018222	0.278666	223.772	235.506	85.7857	329.358	369.239	539.439
RAPSN	12.5972	1.5393	0.65206	-2.36067	0.0182418	0.278773	13.9858	10.7048	36.8439	5.00925	6.30101	2.73827
GIMAP1	70.6227	1.23493	0.5233	-2.35988	0.0182807	0.279173	75.7562	162.713	72.038	37.5694	59.2295	16.4296
ANKRD22	18.6545	1.60892	0.681907	-2.35944	0.0183026	0.279212	2.33096	56.3788	35.1941	8.76618	3.78061	5.47654
LACC1	196.867	1.01365	0.429639	-2.35931	0.0183088	0.279212	148.016	287.603	372.838	137.754	100.816	134.175
AC006262.5	5.54627	1.72437	0.730906	-2.35923	0.0183131	NA	3.49644	8.56387	18.6969	0	2.5204	0
HPCAL4	19.0059	1.62139	0.687663	-2.35782	0.0183825	0.280141	3.49644	30.6872	62.1396	6.26156	10.0816	1.36913
TMSB4X	15832.8	1.28119	0.543615	-2.35679	0.0184338	0.280635	17630.2	44559.2	8433.39	11184.4	9777.91	3411.88
LAG3	53.7038	1.53021	0.649316	-2.35665	0.0184406	0.280635	45.4537	198.396	17.5971	23.7939	31.5051	5.47654
RARRES1	151.28	1.18361	0.502464	-2.35561	0.0184921	0.281224	249.413	328.995	76.4372	86.4095	102.076	64.3493
FAM69B	275.894	-1.07785	0.45816	2.35257	0.0186443	0.283341	284.377	130.599	85.7857	412.011	405.785	336.807
GPR171	10.2445	1.71799	0.730403	-2.35211	0.0186672	0.283493	5.8274	49.9559	0.549908	2.50462	1.2602	1.36913
CTD-2515O10.5	175.86	1.2853	0.546633	-2.3513	0.0187077	0.283911	124.706	548.801	112.181	115.213	84.4336	69.8259
SLC25A10	45.537	-1.16221	0.494464	2.35044	0.0187514	0.284277	38.4608	24.9779	14.8475	85.1572	60.4897	49.2889
RP11-465L10.10	82.1563	1.51732	0.645582	-2.35031	0.0187578	0.284277	152.678	154.863	90.7349	11.2708	80.6529	2.73827
ASPN	118.744	1.43076	0.608901	-2.34975	0.0187862	0.284511	426.565	87.066	43.9927	41.3263	80.6529	32.8592
TNFRSF4	51.6994	1.31853	0.561311	-2.34902	0.0188227	0.284783	88.5764	117.753	27.4954	35.0647	28.9847	12.3222
ATXN1	292.75	0.999357	0.425462	-2.34887	0.0188303	0.284783	258.736	600.898	338.194	161.548	157.525	239.599
GPR176	65.2571	1.17679	0.501254	-2.34769	0.0188905	0.285478	85.08	141.304	55.5407	52.5971	21.4234	35.5975
HLF	333.782	-0.858258	0.365645	2.34724	0.018913	0.285478	175.987	234.793	281.003	383.207	529.285	398.418
OSGIN2	246.246	1.36268	0.580556	-2.3472	0.0189153	0.285478	99.0658	853.532	175.971	93.9234	107.117	147.867
TCTN1	410.047	0.899123	0.383198	-2.34637	0.0189574	0.285915	472.019	757.902	399.233	304.312	288.586	238.229
ITGB3BP	542.749	-0.783165	0.333857	2.34581	0.0189857	0.285915	326.334	393.938	452.025	647.445	659.086	777.669
MIR23A	26.0381	1.55379	0.66239	-2.34573	0.0189897	0.285915	37.2953	5.70925	85.2358	10.0185	13.8622	4.1074
SLC45A4	1108.4	-0.805264	0.343308	2.3456	0.0189966	0.285915	773.878	899.206	694.534	1092.02	1639.52	1551.23
MRGPRF-AS1	40.6871	1.19142	0.508003	-2.34531	0.0190113	0.28594	46.6192	72.7929	57.1905	22.5416	34.0255	10.9531
SP5	26.264	1.45689	0.621632	-2.34365	0.0190961	0.28674	19.8132	77.7885	26.9455	8.76618	20.1632	4.1074
GSG1L	10.1634	1.66592	0.710826	-2.34364	0.0190964	0.28674	23.3096	27.8326	2.19963	5.00925	1.2602	1.36913
CTA-384D8.35	15.0841	1.39856	0.596784	-2.3435	0.0191038	0.28674	23.3096	22.1233	24.7459	8.76618	8.82142	2.73827
IQCK	328.06	1.22981	0.524907	-2.3429	0.0191343	0.287001	372.953	894.211	173.771	226.668	195.331	105.423
UBE2C	553.229	-1.01069	0.431702	2.34118	0.0192228	0.288132	550.106	260.484	237.56	968.037	557.009	746.178
CDR2L	579.726	0.853987	0.364903	-2.34031	0.0192676	0.288596	578.078	740.775	953.541	354.404	491.479	360.082
AC084117.3	7.93363	1.58714	0.678244	-2.34007	0.0192802	0.288596	12.8203	17.1277	9.89835	3.75694	1.2602	2.73827
GAPDHP65	60.6954	-1.1522	0.492484	2.33958	0.0193055	0.288687	57.1085	28.5462	19.2468	70.1295	76.8723	112.269
CDKN3	119.409	-0.958293	0.409625	2.33944	0.0193126	0.288687	94.4038	82.0704	57.7404	212.893	131.061	138.283
CTD-2342N23.1	11.0895	1.71208	0.732061	-2.33871	0.0193507	0.288881	5.8274	56.3788	0.549908	0	3.78061	0
DSCC1	93.0154	-1.09497	0.468308	2.33813	0.0193803	0.288881	40.7918	74.9338	50.0417	149.025	68.0509	175.249
CTC-453G23.5	225.92	-0.913469	0.390724	2.33788	0.0193932	0.288881	195.801	127.031	131.978	391.974	275.984	232.753
PHLDA1	664.167	1.04064	0.445161	-2.33766	0.0194049	0.288881	1435.87	436.757	880.953	477.131	365.459	388.834
ADGRF4	115.109	1.2046	0.515317	-2.3376	0.0194082	0.288881	82.749	153.436	265.056	28.8032	74.3519	86.2555
AP2A1	4643.85	-0.755017	0.322996	2.33755	0.0194108	0.288881	3652.61	2782.54	3748.72	5255.95	6338.82	6084.44
TEAD4	471.493	-0.95211	0.407387	2.33711	0.0194333	0.288881	460.364	191.973	274.404	713.818	554.489	633.909
RP1-140K8.5	6.43076	1.64576	0.704222	-2.337	0.0194394	0.288881	13.9858	5.70925	13.7477	1.25231	2.5204	1.36913
IER5L	607.621	1.03754	0.443983	-2.3369	0.0194444	0.288881	1367.11	438.898	711.031	413.263	403.265	312.163
CCDC138	62.8259	-1.04505	0.44726	2.33656	0.0194619	0.288945	37.2953	49.2422	29.695	101.437	57.9693	101.316
DEPDC1	242.737	-1.10994	0.475271	2.33537	0.0195239	0.289669	156.174	87.7797	184.769	338.124	163.826	525.748
RP11-888D10.4	30.1803	1.20578	0.516463	-2.33469	0.0195595	0.29	58.274	32.8282	40.6932	20.037	10.0816	19.1679
EMILIN3	155.536	0.92656	0.396921	-2.33437	0.0195764	0.290055	231.93	218.379	173.221	132.745	107.117	69.8259
DIRAS1	85.306	1.20638	0.51702	-2.33332	0.0196312	0.290535	83.9145	58.5198	229.312	41.3263	45.3673	53.3963
RP11-1072A3.3	163.666	1.21601	0.521169	-2.33324	0.0196354	0.290535	122.375	473.154	120.43	95.1757	98.2958	72.5641
PCED1B-AS1	85.1648	1.43229	0.614081	-2.33241	0.0196791	0.290985	92.0729	259.057	49.4917	22.5416	76.8723	10.9531
HR	136.192	-1.05328	0.451724	2.33168	0.0197174	0.291228	74.5907	131.313	44.5426	175.324	176.428	214.954
ZNF556	10.9177	1.67727	0.719366	-2.33159	0.0197222	0.291228	6.99288	18.555	32.4446	7.51387	0	0
LRIG1	201.498	1.18903	0.510081	-2.33107	0.0197498	0.291362	200.462	553.797	119.88	100.185	104.597	130.068
RP11-324O2.3	61.1027	1.24666	0.534838	-2.33091	0.0197579	0.291362	44.2882	131.313	94.0343	13.7754	35.2857	47.9197
PRDM8	79.1696	1.34195	0.575833	-2.33044	0.0197827	0.291532	55.943	245.498	59.3901	23.7939	63.0101	27.3827
FAM83F	92.0042	-1.26765	0.544206	2.32935	0.0198405	0.292186	17.4822	80.6431	43.9927	139.007	65.5305	205.37
NGF	29.8041	1.5079	0.647498	-2.32881	0.0198691	0.292411	97.9003	17.1277	29.695	22.5416	8.82142	2.73827
SUB1P1	27.8492	-1.48976	0.639966	2.32787	0.019919	0.292948	10.4893	7.13656	15.3974	18.7847	12.602	102.685
DHRS11	122.998	-0.894588	0.384448	2.32694	0.0199686	0.293348	93.2384	87.7797	69.2884	192.856	168.867	125.96
SH2B3	410.852	0.885032	0.380355	-2.32686	0.019973	0.293348	369.457	727.215	529.012	290.536	302.449	246.444
CXCL9	183.677	1.65766	0.712666	-2.326	0.0200186	0.293822	9.32384	989.84	89.0851	7.51387	6.30101	0
MIR4732	14.1663	-1.70278	0.732188	2.32561	0.0200396	0.293931	6.99288	0	0	37.5694	39.0663	1.36913
ARHGAP4	880.972	1.10737	0.476351	-2.32469	0.0200887	0.294447	1377.6	1612.15	738.527	440.814	860.718	256.028
SREBF2	2152.47	-0.78133	0.336136	2.32445	0.0201016	0.294447	1505.8	1535.79	1612.88	2479.58	2277.19	3503.62
TTR	30.5788	-1.63049	0.701635	2.32384	0.0201341	0.294726	8.15836	0	18.147	10.0185	103.337	43.8123
TM4SF1	1059.8	1.15548	0.497355	-2.32326	0.0201652	0.294984	679.475	2872.46	999.733	680.005	693.111	434.016
OAS1	398.975	0.899978	0.387429	-2.32295	0.0201818	0.295023	353.14	645.858	586.752	227.921	336.474	243.706
GSN	5503.95	1.16285	0.500646	-2.32271	0.0201949	0.295023	4625.79	15130.2	3937.89	3333.65	3935.61	2060.55
ABCA2	485.137	0.845306	0.364011	-2.3222	0.0202223	0.295227	606.049	819.277	472.371	319.34	384.362	309.424
MIXL1	4.21518	-1.69243	0.728939	2.32178	0.020245	NA	1.16548	0.713656	0.549908	6.26156	13.8622	2.73827
NTF4	491.675	-1.01421	0.436935	2.3212	0.0202759	0.295812	512.811	230.511	185.319	721.332	577.173	722.903
AC083864.4	3.74611	-1.69925	0.732226	2.32067	0.0203048	NA	0	0.713656	0.549908	6.26156	1.2602	13.6913
RP11-481H12.1	14.1645	1.56882	0.676209	-2.32002	0.0203396	0.296544	5.8274	42.1057	22.5462	1.25231	5.04081	8.21481
FCGR2B	163.215	-1.3477	0.581086	2.31928	0.0203796	0.296929	90.9074	121.321	21.4464	107.699	476.356	161.558
PRR15	208.511	1.13624	0.490186	-2.31798	0.0204505	0.297763	325.169	453.885	111.631	102.69	155.005	102.685
RP1-151F17.2	22.0202	1.40284	0.605465	-2.31696	0.0205058	0.29837	40.7918	47.8149	14.2976	15.0277	10.0816	4.1074
SIRPB1	33.1025	1.52526	0.658963	-2.31464	0.0206328	0.299901	4.66192	61.3744	95.684	13.7754	17.6428	5.47654
PGLYRP4	7.75924	1.6343	0.706103	-2.31454	0.0206384	0.299901	9.32384	7.85021	23.0961	2.50462	3.78061	0
PTPRN	19.6042	1.52194	0.657696	-2.31406	0.0206647	0.300084	59.4395	27.8326	8.79853	13.7754	5.04081	2.73827
TNNI3	17.0129	1.58808	0.686388	-2.31367	0.0206858	0.300192	13.9858	17.8414	53.891	3.75694	12.602	0
NLRC3	65.3873	1.49798	0.647632	-2.31301	0.0207221	0.300519	33.7989	264.053	18.147	32.5601	16.3826	27.3827
APOL2	1094.02	0.770335	0.333265	-2.31148	0.0208065	0.301542	1131.68	1601.44	1451.76	802.732	879.621	696.89
ZBED2	15.4627	1.60137	0.692883	-2.31117	0.0208233	0.301587	9.32384	64.229	4.94917	3.75694	5.04081	5.47654
FANCI	1131.03	-0.794087	0.343636	2.31084	0.0208416	0.301652	910.239	817.136	701.683	1467.71	1134.18	1755.23
NUP210	1547.5	-0.991889	0.429348	2.31022	0.020876	0.301949	902.081	902.061	1154.81	1635.52	1252.64	3437.9
ENTPD2	36.3547	1.23626	0.535234	-2.30976	0.0209016	0.302121	53.6121	33.5418	73.1378	11.2708	31.5051	15.0605
RP11-360L9.4	14.7783	-1.48754	0.644276	2.30885	0.0209517	0.302645	3.49644	4.28193	9.34844	16.2801	10.0816	45.1814
XXBAC-B135H6.15	11.8715	1.54181	0.668081	-2.30782	0.0210093	0.303276	15.1512	17.1277	26.3956	7.51387	5.04081	0
C9ORF139	15.3646	1.62958	0.706362	-2.30701	0.0210544	0.303728	11.6548	53.5242	14.2976	0	11.3418	1.36913
ALDH3B1	465.517	1.08091	0.468648	-2.30646	0.0210852	0.303745	449.875	1141.85	363.489	354.404	267.163	216.323
DAO	14.6619	-1.41034	0.611483	2.30642	0.021087	0.303745	9.32384	7.13656	3.29945	33.8124	13.8622	20.537
AIM1	8618.47	-0.955609	0.414358	2.30624	0.0210972	0.303745	7832.02	3182.9	5846.62	8744.89	14424.3	11680.1
CILP2	22.7295	1.34967	0.585291	-2.30597	0.021112	0.303758	19.8132	23.5506	60.4899	11.2708	7.56121	13.6913
IRF7	339.568	0.839686	0.364178	-2.3057	0.0211274	0.303779	505.818	368.246	452.574	245.453	287.326	177.988
CCDC34	130.862	-0.854809	0.370847	2.30502	0.0211655	0.304026	93.2384	82.7841	95.684	182.838	134.842	195.786
MS4A4E	8.27448	1.63936	0.711295	-2.30476	0.0211803	0.304026	8.15836	30.6872	4.39927	1.25231	3.78061	1.36913
SIGLEC1	828.515	1.50028	0.65098	-2.30465	0.0211863	0.304026	1168.98	1380.92	1462.21	177.828	767.463	13.6913
C15ORF52	85.333	1.12205	0.487142	-2.30334	0.0212599	0.304688	93.2384	200.537	69.2884	47.5878	63.0101	38.3358
FADS2	1534.05	-0.928843	0.403299	2.30311	0.0212726	0.304688	1305.34	1061.92	684.086	2703.74	2070.51	1378.72
LGALS3	3301.63	1.0019	0.435026	-2.30308	0.0212741	0.304688	2654.96	7456.99	3427.03	2512.14	1959.61	1799.04
FAM222A	27.9611	-1.13686	0.493704	2.30272	0.0212946	0.304782	18.6477	12.1321	17.5971	40.074	32.7653	46.5506
SYTL4	205.226	1.18814	0.516033	-2.30246	0.0213094	0.304794	244.751	541.665	105.032	126.483	128.541	84.8864
AF127936.9	255.173	1.41681	0.615821	-2.30068	0.0214099	0.305917	85.08	166.282	945.292	82.6526	65.5305	186.202
GIMAP4	381.318	1.17979	0.512897	-2.30025	0.0214338	0.305917	222.607	951.303	477.87	244.201	281.025	110.9
SMPDL3A	665.128	0.879725	0.382458	-2.30019	0.0214375	0.305917	761.058	815.708	1052.52	478.383	585.994	297.102
LPAR5	83.0216	1.24675	0.542046	-2.30008	0.0214438	0.305917	100.231	144.158	123.179	35.0647	83.1734	12.3222
ARHGEF10L	547.4	1.09839	0.477686	-2.2994	0.0214822	0.306265	518.638	726.502	1066.82	301.807	525.504	145.128
RP4-718P11.1	26.1504	1.47631	0.642494	-2.29778	0.0215741	0.307374	93.2384	22.837	9.89835	12.5231	8.82142	9.58394
CTA-384D8.31	4.59091	1.67992	0.731185	-2.29753	0.0215883	NA	1.16548	6.4229	18.6969	0	1.2602	0
TRIM69	301.028	1.19268	0.519155	-2.29735	0.0215988	0.307526	148.016	831.409	329.945	154.034	200.372	142.39
FMNL2	1351.28	1.00223	0.436406	-2.29655	0.0216445	0.307977	1269.21	1378.78	2894.17	573.559	856.938	1135.01
RP11-688G15.3	165.259	-0.875041	0.381108	2.29604	0.0216734	0.308188	135.196	77.7885	126.479	214.145	207.933	230.015
C1ORF226	126.509	1.32191	0.575815	-2.29571	0.0216922	0.308255	55.943	95.6299	422.33	72.6341	60.4897	52.0271
MIR92B	411.831	0.86983	0.379035	-2.29485	0.0217415	0.308348	602.553	642.29	378.887	247.958	352.857	246.444
CKAP2	576.055	-0.994293	0.433274	2.29484	0.0217423	0.308348	356.637	324.713	417.38	673.744	429.729	1254.13
NEURL3	6.58262	1.66953	0.727616	-2.29452	0.0217608	0.308348	6.99288	22.1233	6.5989	0	3.78061	0
BTG2	3400.58	0.997216	0.434632	-2.29439	0.0217681	0.308348	3822.77	3229.29	6876.05	1604.21	3233.68	1637.49
TOR4A	131.157	1.20828	0.52663	-2.29437	0.0217692	0.308348	121.21	289.031	163.323	63.8679	123.5	26.0136
THBS2	215.637	1.49294	0.650836	-2.29389	0.0217971	0.308392	208.621	807.145	26.9455	76.391	37.8061	136.913
C1RL-AS1	53.278	1.44886	0.631634	-2.29383	0.0218005	0.308392	18.6477	197.683	36.8439	20.037	32.7653	13.6913
VSIG10L	53.903	1.0386	0.452874	-2.29335	0.0218281	0.308583	62.9359	84.2114	76.4372	32.5601	45.3673	21.9062
TIE1	762.514	-0.964847	0.420942	2.29211	0.021899	0.309386	706.281	513.118	263.956	1244.8	966.575	880.354
WAS	264.857	1.34847	0.588444	-2.29159	0.0219295	0.309617	381.112	551.656	281.003	86.4095	268.423	20.537
RP11-305L7.1	8.30802	1.65688	0.723134	-2.29125	0.0219492	0.309685	25.6405	12.1321	6.5989	0	0	5.47654
PRUNE2	217.397	1.54641	0.67499	-2.29101	0.0219626	0.309685	60.6049	964.863	51.1415	76.391	22.6836	128.699
N/A	3.26821	1.64635	0.718645	-2.29091	0.0219685	NA	5.8274	12.1321	1.64972	0	0	0
RHOBTB2	986.627	-0.705158	0.307895	2.29026	0.0220064	0.310012	741.245	679.4	796.817	1212.24	1240.04	1250.02
AL450992.2	26.9632	-1.22885	0.536588	2.29012	0.0220142	0.310012	5.8274	17.8414	18.6969	36.317	36.5459	46.5506
CTB-114C7.4	3.3225	1.6445	0.71813	-2.28998	0.0220225	NA	3.49644	2.14097	14.2976	0	0	0
RALGDS	1022.92	0.906337	0.39585	-2.2896	0.0220446	0.310241	1210.93	1072.62	1793.25	613.633	951.453	495.627
CCDC112	41.9072	1.2155	0.531004	-2.28907	0.0220755	0.310286	40.7918	100.625	42.3429	31.3078	22.6836	13.6913
TGFA	26.6964	1.43722	0.627874	-2.28902	0.022078	0.310286	20.9786	87.7797	17.5971	5.00925	15.1224	13.6913
TICRR	284.903	-1.13736	0.496924	2.28881	0.0220903	0.310286	212.117	135.595	143.526	318.087	167.607	732.487
STIL	127.231	-1.20058	0.524803	2.28768	0.0221562	0.311011	31.4679	76.3612	99.5334	150.277	89.4744	316.27
CEACAM5	7.21636	1.6694	0.730316	-2.28586	0.0222627	0.312305	1.16548	8.56387	29.695	2.50462	0	1.36913
RASA3	391.868	0.941926	0.412433	-2.28383	0.0223818	0.313775	505.818	742.202	331.045	311.826	265.903	194.417
LARP6	187.104	1.0867	0.475986	-2.28305	0.0224276	0.314216	321.672	298.308	168.272	187.847	63.0101	83.5172
CBSL	7.77609	-1.59168	0.697256	2.28277	0.0224438	0.314242	2.33096	4.28193	0.549908	8.76618	8.82142	21.9062
RP5-884M6.1	7.76623	1.6696	0.731615	-2.28208	0.0224847	0.314397	9.32384	0	34.6442	0	1.2602	1.36913
SPAG5-AS1	1463.72	-0.77038	0.337621	2.28179	0.0225016	0.314397	918.398	966.29	1295.58	1579.17	2070.51	1952.39
POLQ	180.291	-1.06749	0.467839	2.28174	0.0225045	0.314397	93.2384	84.2114	149.025	190.351	148.704	416.217
RGS9BP	7.62811	-1.51312	0.663181	2.28161	0.0225123	0.314397	2.33096	2.14097	3.84936	12.5231	12.602	12.3222
RPARP-AS1	339.485	-0.768153	0.336801	2.28073	0.0225643	0.314921	255.24	245.498	238.11	452.085	492.739	353.237
MUC3A	43.2877	-1.46579	0.64289	2.28001	0.0226073	0.315321	24.4751	24.2643	3.84936	55.1017	15.1224	136.913
CTD-2291D10.4	16.4364	-1.51291	0.663704	2.27949	0.0226377	0.315543	1.16548	4.99559	11.5481	16.2801	12.602	52.0271
ABI3	151.66	1.33884	0.587424	-2.27917	0.0226567	0.315607	73.4252	510.977	108.882	78.8956	100.816	36.9666
CRLF1	285.024	0.956207	0.41978	-2.27787	0.0227341	0.316484	565.258	349.691	239.21	167.81	229.357	158.82
AC007750.5	191.996	1.23768	0.543563	-2.27698	0.0227876	0.31691	374.119	405.356	69.2884	142.764	91.9948	68.4567
CACNA2D4	44.22	1.40598	0.617503	-2.27688	0.0227937	0.31691	67.5978	96.3435	43.4428	22.5416	34.0255	1.36913
FCER2	5.38968	1.63461	0.717933	-2.27682	0.0227968	NA	10.4893	9.27752	8.79853	1.25231	2.5204	0
RP11-284N8.3	8.04894	1.62038	0.711802	-2.27644	0.0228196	0.317069	9.32384	24.9779	7.69872	1.25231	5.04081	0
CD28	117.949	1.52638	0.670771	-2.27557	0.0228719	0.317398	137.527	179.128	263.956	31.3078	95.7754	0
LEFTY2	124.418	1.65275	0.726316	-2.27552	0.0228747	0.317398	271.557	436.044	6.04899	2.50462	28.9847	1.36913
IRX4	59.147	-1.35624	0.596067	2.27532	0.0228868	0.317398	52.4466	22.837	8.24862	98.9326	32.7653	139.652
TMEM51-AS1	53.2265	1.11134	0.488554	-2.27475	0.022921	0.317671	83.9145	90.6343	51.6914	46.3355	28.9847	17.7988
ABCB1	2441.64	-1.11168	0.488813	2.27424	0.0229515	0.317893	2566.39	867.805	851.808	2497.11	5214.72	2652.01
TNNI2	321.829	-1.02106	0.449138	2.27337	0.023004	0.318418	177.153	174.846	250.208	685.015	424.688	219.062
TRIP13	201.593	-0.951511	0.418651	2.2728	0.023038	0.318687	149.181	119.894	125.929	318.087	148.704	347.76
TMIGD3	178.11	1.32941	0.585135	-2.27197	0.0230881	0.319079	381.112	261.912	169.372	85.1572	158.785	12.3222
EPB42	142.249	-1.41808	0.624197	2.27185	0.0230955	0.319079	89.7419	64.229	30.245	241.696	407.045	20.537
PPARGC1B	118.798	-1.03197	0.454334	2.27138	0.0231238	0.319269	46.6192	84.2114	89.0851	125.231	118.459	249.183
RP11-417L14.1	4.07834	1.66234	0.732092	-2.27067	0.0231667	NA	12.8203	2.14097	8.24862	0	1.2602	0
RP11-131H24.4	92.5865	-1.21133	0.533489	2.27059	0.023172	0.319733	47.7847	26.4053	75.3374	63.8679	239.438	102.685
SCN1B	98.9387	1.25994	0.55519	-2.26938	0.023245	0.320537	148.016	216.951	75.8873	30.0555	100.816	21.9062
TRIM29	787.274	1.17503	0.518187	-2.26758	0.0233546	0.321836	1083.9	630.872	1695.92	215.398	829.213	268.35
SH3BGRL	748.975	1.0263	0.452643	-2.26735	0.0233686	0.321836	791.361	1614.29	691.785	639.931	482.657	273.827
MEFV	19.3184	1.47273	0.649862	-2.26622	0.0234378	0.322586	8.15836	22.1233	62.6895	11.2708	7.56121	4.1074
GSG2	54.1051	-1.14572	0.505675	2.26572	0.0234683	0.32262	23.3096	35.6828	32.9945	68.8771	37.8061	125.96
ETS2	2079.82	0.877777	0.387445	-2.26555	0.0234789	0.32262	2539.58	2270.85	3411.08	1296.14	984.218	1977.03
MOB3C	467.626	0.904636	0.399317	-2.26546	0.0234844	0.32262	526.797	596.616	740.177	284.275	451.152	206.739
OSBP2	211.919	-1.10259	0.486989	2.2641	0.023568	0.323565	107.224	127.031	139.677	315.583	473.836	108.162
XXBAC-BPG252P9.9	5626.94	-0.906026	0.40029	2.26343	0.0236094	0.323787	2960.32	4159.19	4205.7	7609.05	4454.82	10372.6
TPSP2	260.617	-1.09201	0.482544	2.26303	0.0236336	0.323787	189.973	101.339	172.671	613.633	316.311	169.773
RP11-343H5.4	201.835	-1.48923	0.658082	2.26299	0.0236365	0.323787	16.3167	207.674	7.69872	398.235	278.505	302.579
YPEL2	231.251	0.937043	0.414094	-2.26288	0.0236434	0.323787	243.585	274.757	411.881	106.447	138.622	212.216
ADGRF5P1	4.85644	-1.65534	0.731701	2.26232	0.0236778	NA	0	0.713656	1.64972	2.50462	20.1632	4.1074
AC016683.5	9.40664	1.60572	0.709845	-2.26207	0.023693	0.324241	2.33096	34.2555	12.098	3.75694	1.2602	2.73827
RP11-635L1.2	5.12044	1.65197	0.730336	-2.26193	0.023702	NA	18.6477	2.85462	6.5989	1.25231	0	1.36913
AC005083.1	8.98089	1.58693	0.701675	-2.26163	0.02372	0.324241	9.32384	29.9735	6.5989	1.25231	1.2602	5.47654
AC005682.5	35.77	-1.09735	0.485207	2.26161	0.0237216	0.324241	29.137	19.9824	14.8475	51.3448	39.0663	60.2419
ATF3	5748.96	1.24444	0.550303	-2.26138	0.0237358	0.324241	9824.99	2044.62	13614.1	1489	2972.82	4548.27
PTPRJ	664.941	0.975736	0.431574	-2.26088	0.0237667	0.324461	501.156	979.136	1227.4	375.694	587.254	319.008
N/A	98.4456	1.5617	0.690869	-2.26049	0.0237908	0.324587	68.7633	421.057	4.94917	46.3355	12.602	36.9666
XXBAC-BPG299F13.17	18.1019	1.49885	0.663278	-2.25977	0.0238358	0.324999	13.9858	60.6607	13.7477	8.76618	10.0816	1.36913
TIMELESS	858.394	-0.843377	0.373314	2.25916	0.0238734	0.325115	526.797	568.07	696.184	1088.26	780.065	1490.99
ASPM	296.213	-1.17082	0.518258	2.25915	0.0238741	0.325115	128.203	157.004	209.515	294.293	161.306	826.957
PIWIL2	2.86118	1.62389	0.71894	-2.25873	0.0239001	NA	8.15836	5.70925	3.29945	0	0	0
ACCS	313.336	1.2501	0.553464	-2.25869	0.0239027	0.325256	342.651	929.893	119.33	127.736	218.015	142.39
UNC93B1	503.888	0.998816	0.442246	-2.25851	0.0239141	0.325256	509.315	1096.18	461.373	335.62	404.525	216.323
GPR50	4.9723	-1.65286	0.732015	2.25796	0.0239483	NA	1.16548	1.42731	0	15.0277	1.2602	10.9531
CDH18	23.1598	-1.55781	0.6902	2.25705	0.0240051	0.32629	13.9858	0.713656	8.24862	72.6341	5.04081	38.3358
NR6A1	796.929	-1.23115	0.546549	2.25259	0.0242852	0.329856	272.722	304.017	685.186	851.572	384.362	2283.72
MEF2A	455.878	0.905461	0.402	-2.25239	0.0242976	0.329856	427.731	862.81	526.812	266.742	259.602	391.573
RPL17P50	22.8619	1.5189	0.674505	-2.25187	0.0243303	0.329942	85.08	21.4097	6.5989	12.5231	8.82142	2.73827
IFIH1	352.393	0.919	0.408116	-2.25181	0.0243341	0.329942	273.888	518.828	617.547	200.37	223.056	280.673
CEACAM21	26.0898	1.38221	0.613964	-2.25129	0.0243671	0.330185	39.6263	72.0792	9.89835	11.2708	11.3418	12.3222
RP11-254F7.3	63.2941	1.11912	0.497201	-2.25084	0.0243956	0.330198	118.879	102.766	48.3919	45.0832	44.1071	20.537
ACHE	162.992	-0.913351	0.405807	2.2507	0.0244042	0.330198	101.397	82.7841	141.876	252.967	152.484	246.444
ANXA8L1	505.422	0.919543	0.408584	-2.25056	0.0244133	0.330198	653.834	642.29	728.079	455.841	371.76	180.726
TMEM200A	129.885	1.28143	0.569635	-2.24957	0.0244762	0.330845	144.519	383.947	54.9908	85.1572	34.0255	76.6716
RN7SL472P	5.89577	1.64741	0.732444	-2.24919	0.0245002	NA	20.9786	1.42731	10.4483	0	2.5204	0
GJB3	29.8226	1.32198	0.587811	-2.249	0.0245127	0.331134	60.6049	19.2687	56.0906	5.00925	20.1632	17.7988
TRNP1	110.646	1.34102	0.596908	-2.24661	0.024665	0.332862	99.0658	357.542	51.1415	81.4003	54.1887	20.537
GGCT	1224.31	-0.800276	0.35623	2.24651	0.0246711	0.332862	1111.87	625.876	879.303	1750.73	1470.66	1507.42
RP11-267D19.2	2.60329	-1.58959	0.707933	2.24539	0.024743	NA	0	0	0	7.51387	1.2602	6.84567
CEP55	167.555	-0.955007	0.425681	2.24348	0.0248657	0.335281	99.0658	109.903	117.68	259.229	120.979	298.471
CNN1	681.844	1.31921	0.588504	-2.24163	0.0249856	0.336548	2295.99	535.955	273.854	556.026	197.852	231.384
CENPE	230.191	-1.14948	0.512804	2.24155	0.0249904	0.336548	76.9216	125.603	187.519	309.321	127.28	554.5
PCDHB4	10.1814	1.64083	0.732187	-2.24099	0.0250265	0.336824	6.99288	48.5286	0.549908	3.75694	1.2602	0
RP11-147L13.15	26.0198	1.32253	0.590242	-2.24066	0.0250484	0.336824	24.4751	74.9338	19.2468	10.0185	15.1224	12.3222
SLC6A9	147.595	-1.10317	0.492475	2.24006	0.0250869	0.336824	139.858	44.9603	75.8873	150.277	322.612	151.974
ARHGAP11B	175.409	-1.03384	0.461539	2.23999	0.0250916	0.336824	99.0658	124.89	100.633	275.509	104.597	347.76
HELLS	386.494	-0.952732	0.425371	2.23977	0.0251061	0.336824	319.341	184.837	251.308	508.439	307.489	747.548
CCL19	6.43276	1.62572	0.725861	-2.23972	0.0251093	0.336824	0	32.8282	4.39927	0	0	1.36913
PRSS3	6.14472	1.58697	0.708602	-2.23957	0.0251187	0.336824	6.99288	7.13656	17.5971	1.25231	2.5204	1.36913
FMNL1	1129.68	0.820433	0.366396	-2.23919	0.0251433	0.336948	1268.04	1670.67	1452.31	629.913	1086.29	670.876
GABRG2	7.59654	-1.59779	0.713715	2.2387	0.0251755	0.337173	4.66192	0.713656	1.09982	18.7847	2.5204	17.7988
XYLB	126.416	-0.892215	0.398667	2.23799	0.0252214	0.33751	86.2455	69.2246	100.633	165.305	123.5	213.585
LPIN1	495.16	0.895491	0.400171	-2.23777	0.0252362	0.33751	406.752	807.145	754.474	278.013	297.408	427.17
MATN3	31.1662	-1.23604	0.552393	2.2376	0.025247	0.33751	9.32384	27.8326	11.5481	47.5878	27.7245	62.9802
RPUSD2	170.274	-0.80786	0.361299	2.23599	0.0253527	0.338645	118.879	143.445	100.083	204.127	247	208.108
SH3RF3-AS1	7.62794	1.52015	0.679955	-2.23566	0.0253738	0.338645	15.1512	12.8458	9.89835	2.50462	1.2602	4.1074
WDR5	1231.88	-0.777338	0.347718	2.23554	0.0253817	0.338645	1136.34	766.466	762.723	1640.53	1339.6	1745.65
NRARP	40.876	-1.05437	0.471676	2.23536	0.0253937	0.338645	26.806	32.1145	15.9473	50.0925	65.5305	54.7654
ID2	1387.04	0.873999	0.391076	-2.23486	0.0254268	0.338879	1448.69	2495.65	1535.34	996.84	664.127	1181.56
PLEKHH1	2847.79	-0.976789	0.437116	2.23462	0.0254422	0.338879	2551.23	976.281	1949.97	3058.15	3078.67	5472.43
OPTC	110.634	1.35582	0.60681	-2.23433	0.0254611	0.338924	88.5764	32.8282	389.335	43.8309	66.7907	42.4432
FAM198B	602.39	0.966343	0.43264	-2.23359	0.0255099	0.339249	726.094	1191.09	530.661	325.601	282.285	558.607
RP1-71H24.1	79.5458	1.14171	0.511175	-2.23349	0.0255165	0.339249	39.6263	144.158	157.274	38.8217	45.3673	52.0271
MAP1LC3C	11.2376	1.51365	0.677871	-2.23294	0.0255529	0.339526	12.8203	22.837	19.7967	3.75694	0	8.21481
H2AFX	1234.24	-0.858529	0.384626	2.23211	0.0256075	0.339788	1184.13	567.356	801.216	1913.53	1476.96	1462.24
FGF17	8.28361	1.49139	0.668192	-2.23197	0.0256167	0.339788	18.6477	12.1321	9.89835	2.50462	3.78061	2.73827
NBL1	84.2482	1.47303	0.659977	-2.23194	0.0256192	0.339788	132.865	262.625	12.6479	36.317	54.1887	6.84567
BICC1	168.194	1.20773	0.541295	-2.23118	0.0256692	0.340245	318.176	296.881	123.179	42.5786	177.689	50.658
LINC01501	4.9708	-1.617	0.724926	2.23057	0.0257094	NA	2.33096	0.713656	0.549908	10.0185	2.5204	13.6913
EPHB4	5842.6	-0.999718	0.448382	2.22961	0.0257732	0.341416	5567.5	1649.97	3847.71	6797.55	9987.1	7205.76
ERP27	89.6511	1.22969	0.551845	-2.22833	0.0258588	0.342343	118.879	206.96	70.3883	13.7754	56.7091	71.195
RCVRN	21.6401	1.25924	0.56537	-2.22727	0.0259289	0.342658	19.8132	47.1013	29.695	12.5231	13.8622	6.84567
SGO1	61.1797	-1.08657	0.487868	2.22719	0.0259348	0.342658	29.137	39.2511	40.1433	78.8956	44.1071	135.544
ZPLD1	8.89252	1.62612	0.730127	-2.22717	0.0259356	0.342658	6.99288	40.6784	0.549908	2.50462	1.2602	1.36913
CAMK1D	63.5344	1.12156	0.503614	-2.22703	0.0259451	0.342658	50.1156	147.727	73.1378	35.0647	49.1479	26.0136
BMP8B	34.0574	1.39363	0.626167	-2.22566	0.0260372	0.343619	29.137	114.185	16.4972	20.037	17.6428	6.84567
GPR32P1	54.2992	-1.45683	0.654679	2.22526	0.0260635	0.343619	9.32384	52.8105	2.19963	105.194	45.3673	110.9
GGTA1P	248.435	1.44104	0.647586	-2.22524	0.026065	0.343619	417.242	551.656	218.863	40.074	254.561	8.21481
HEPH	131.735	1.52533	0.685636	-2.22469	0.0261022	0.343901	76.9216	570.925	7.14881	52.5971	23.9438	58.8728
HNRNPA1P26	68.568	-0.922887	0.415278	2.22234	0.0262606	0.34578	55.943	38.5374	42.3429	101.437	71.8315	101.316
AGR3	8.13966	1.48588	0.668885	-2.22143	0.0263219	0.346379	15.1512	12.1321	12.6479	3.75694	3.78061	1.36913
FBN1	8785.1	1.02564	0.461865	-2.22064	0.0263753	0.346873	7659.53	7681.79	21033.4	3883.42	5241.18	7211.23
PGM1	3244.54	-0.77257	0.348122	2.21925	0.0264699	0.347908	2609.51	2609.84	1814.7	3379.99	4967.72	4085.5
N/A	396.25	1.34678	0.606984	-2.2188	0.0265001	0.34792	306.521	437.471	1082.22	121.474	32.7653	397.049
SLC8A3	7.94996	-1.5515	0.699263	2.21877	0.0265026	0.34792	0	4.99559	2.19963	13.7754	7.56121	19.1679
ESCO2	53.0353	-1.09277	0.492645	2.21817	0.0265433	0.348246	17.4822	34.9691	40.6932	63.8679	51.6683	109.531
PLA2G4C-AS1	28.3059	1.29457	0.583762	-2.21763	0.0265804	0.348523	32.6334	52.0969	43.4428	22.5416	16.3826	2.73827
CCDC88B	507.939	1.2189	0.54987	-2.2167	0.0266436	0.349142	581.574	1315.27	342.043	240.444	473.836	94.4703
RN7SL750P	2.7002	-1.60804	0.725431	2.21667	0.026646	NA	0	0	0.549908	2.50462	6.30101	6.84567
PGBD5	74.5126	1.30186	0.587558	-2.21571	0.0267117	0.349826	101.397	174.132	62.6895	27.5509	73.0917	8.21481
CTD-2262B20.1	3.52815	1.62223	0.732374	-2.21503	0.0267578	NA	8.15836	5.70925	6.04899	1.25231	0	0
MYO15B	1149.41	0.71722	0.323844	-2.21471	0.0267802	0.3504	1695.77	1335.96	1300.53	856.581	931.29	776.299
FER1L5	1178.97	1.04776	0.473153	-2.21443	0.0267994	0.3504	1435.87	712.228	2768.24	568.55	926.249	662.661
RP11-130L8.1	70.3123	1.55624	0.702858	-2.21416	0.0268176	0.3504	32.6334	321.145	3.29945	37.5694	17.6428	9.58394
VWCE	203.221	1.10496	0.499067	-2.21404	0.0268257	0.3504	363.63	111.33	388.235	100.185	175.168	80.779
FKBP5	381.032	1.20508	0.544381	-2.21368	0.026851	0.3504	201.628	1196.8	273.304	186.594	197.852	230.015
TRPM2	175.651	1.17331	0.530028	-2.21367	0.0268516	0.3504	166.664	349.691	246.359	115.213	149.964	26.0136
KB-1269D1.8	150.233	1.19988	0.54218	-2.21308	0.0268925	0.350724	330.996	140.59	186.969	118.97	103.337	20.537
TMEM184B	3660.07	-0.836092	0.377939	2.21224	0.0269499	0.351263	2602.52	1800.55	3256.56	3502.72	5214.72	5583.33
RP11-340I6.5	3.62293	1.62018	0.732422	-2.21209	0.0269606	NA	9.32384	4.99559	6.04899	0	0	1.36913
LITAF	1966.75	0.971387	0.439385	-2.21079	0.0270506	0.352367	1624.68	4430.37	1954.37	1039.42	1175.77	1575.87
AC009014.3	3.2292	-1.59599	0.721932	2.21072	0.0270552	NA	0	0	0.549908	2.50462	1.2602	15.0605
TM4SF19-AS1	28.113	1.49732	0.677486	-2.21012	0.0270971	0.352762	6.99288	32.8282	98.4336	6.26156	21.4234	2.73827
AC090505.5	44.5293	-1.29962	0.588167	2.20962	0.0271317	0.353002	43.1227	11.4185	11.5481	30.0555	112.158	58.8728
FAHD2P1	6.67046	1.61342	0.730305	-2.20925	0.0271575	0.353128	12.8203	20.696	2.74954	3.75694	0	0
TMEM86A	152.071	1.29023	0.584348	-2.20798	0.0272456	0.354021	158.505	340.414	188.619	65.1202	147.444	12.3222
LAX1	6.05676	1.60347	0.726318	-2.20767	0.0272672	0.354021	5.8274	22.1233	4.39927	1.25231	0	2.73827
FSTL3	33638.8	-0.878051	0.39778	2.20738	0.0272876	0.354021	27110.2	25688.8	15898.9	53490	27831.6	51813.5
COA7	431.835	-0.759455	0.344088	2.20715	0.0273034	0.354021	254.075	295.453	392.085	538.494	548.188	562.714
RP11-356C4.5	25.2248	1.53968	0.697713	-2.20675	0.0273313	0.354021	57.1085	20.696	49.4917	0	22.6836	1.36913
CPB1	112.835	1.60957	0.729438	-2.20658	0.0273431	0.354021	47.7847	585.198	3.29945	22.5416	11.3418	6.84567
ENPP7P9	8.57736	1.49127	0.675888	-2.20639	0.0273568	0.354021	18.6477	9.27752	14.2976	2.50462	1.2602	5.47654
SRCIN1	438.408	-1.03628	0.469708	2.20622	0.0273689	0.354021	329.831	110.617	367.889	417.02	645.224	759.87
NFATC1	190.89	1.13003	0.51221	-2.20618	0.0273717	0.354021	516.307	114.185	187.519	111.456	84.4336	131.437
RPRML	5.08633	1.56419	0.70916	-2.20569	0.0274056	NA	19.8132	10.7048	0	0	0	0
RP11-570P14.1	20.6776	-1.19912	0.543814	2.20501	0.0274531	0.354558	16.3167	7.13656	10.4483	36.317	26.4642	27.3827
PPP1R18	1144.52	0.85553	0.388011	-2.20491	0.0274604	0.354558	1164.31	2228.03	1106.42	780.19	744.78	843.387
CALM3	5886.97	-0.693197	0.314391	2.20489	0.0274619	0.354558	4219.04	5046.26	4029.18	7462.53	6589.6	7975.21
RP11-30P6.6	4.29304	1.60984	0.730244	-2.20453	0.0274872	NA	1.16548	17.8414	5.49908	1.25231	0	0
TNS4	1723.64	1.38581	0.628884	-2.20361	0.0275519	0.35551	1361.28	621.594	6095.73	285.527	1608.02	369.666
MATN2	1418.51	1.25352	0.568998	-2.20304	0.027592	0.355687	4573.34	586.625	1172.95	966.785	811.57	399.787
LINC01091	44.5501	-1.20407	0.546607	2.20281	0.0276083	0.355687	25.6405	8.56387	37.3938	40.074	84.4336	71.195
MAMLD1	71.6192	1.42892	0.648706	-2.20272	0.0276143	0.355687	45.4537	279.753	16.4972	20.037	21.4234	46.5506
GPR132	92.4946	1.15124	0.52274	-2.20232	0.0276424	0.355839	53.6121	214.097	130.878	28.8032	60.4897	67.0876
MAGEA8	742.174	-0.855882	0.388704	2.20189	0.0276733	0.355897	466.192	352.546	715.981	1119.57	1016.98	781.776
OCIAD2	113.194	1.11149	0.504882	-2.20148	0.027702	0.355897	148.016	226.943	107.232	67.6248	103.337	26.0136
GVINP1	25.3258	1.46675	0.666256	-2.20148	0.0277022	0.355897	6.99288	80.6431	35.1941	2.50462	8.82142	17.7988
KIF11	355.564	-1.03841	0.47176	2.20114	0.027726	0.355897	207.455	218.379	228.212	409.506	215.495	854.34
RARA	471.31	0.805763	0.366088	-2.20101	0.0277353	0.355897	792.526	441.753	591.151	330.61	369.239	302.579
KCND2	26.092	1.5227	0.691871	-2.20084	0.0277473	0.355897	18.6477	108.476	3.29945	8.76618	5.04081	12.3222
CYSLTR1	40.034	1.2179	0.553429	-2.20065	0.0277608	0.355897	44.2882	73.5065	58.8402	15.0277	40.3265	8.21481
KLB	13.3234	-1.31565	0.598075	2.19981	0.0278203	0.356309	6.99288	7.85021	4.39927	26.2985	13.8622	20.537
NFKBIA	2921.44	0.872159	0.396485	-2.19973	0.0278263	0.356309	3920.67	2573.44	5049.26	1674.34	2698.09	1612.84
TREM2	195.578	1.3994	0.636251	-2.19945	0.0278459	0.356309	264.564	403.215	254.608	38.8217	205.413	6.84567
ALX1	3.77603	-1.60862	0.731427	2.19929	0.0278576	NA	0	1.42731	0	3.75694	3.78061	13.6913
COL6A6	220.588	-0.812	0.369212	2.19928	0.027858	0.356309	182.98	131.313	153.974	360.666	249.52	245.075
PAICS	2237.65	-0.761356	0.346474	2.19744	0.027989	0.357775	1710.92	1371.65	1794.9	2740.06	2243.16	3565.23
CA2	360.732	-1.31666	0.599597	2.19591	0.0280983	0.358571	40.7918	149.154	325.546	591.091	148.704	909.106
CYP27A1	169.612	1.09747	0.499782	-2.19589	0.0280995	0.358571	128.203	326.854	263.956	120.222	137.362	41.074
AKR1B1	7348.62	-0.82821	0.377165	2.19588	0.0281004	0.358571	6044.18	3232.15	6164.47	8847.58	11243.5	8559.83
SKAP1	54.6957	1.57516	0.717441	-2.19553	0.0281256	0.358683	17.4822	264.766	1.64972	25.0462	15.1224	4.1074
MIS18A	199.457	-0.823399	0.375131	2.19496	0.0281663	0.35891	166.664	147.013	107.232	314.33	220.535	240.968
PDF	67.1317	-0.944434	0.4303	2.19482	0.0281762	0.35891	55.943	29.2599	46.7422	77.6433	93.255	99.9468
ETV4	786.412	-0.865348	0.394491	2.19358	0.0282655	0.359838	531.459	330.423	755.024	915.44	1160.65	1025.48
GALNT18	580.452	0.900314	0.410504	-2.19319	0.0282935	0.359986	905.578	607.321	801.216	469.617	482.657	216.323
RP11-15B17.1	1361.83	-0.714553	0.326039	2.19162	0.0284071	0.361154	905.578	1007.68	1127.86	1973.64	1453.01	1703.2
PTPRN2	65.5831	1.10264	0.503152	-2.19146	0.0284184	0.361154	78.0871	143.445	57.1905	43.8309	50.4081	20.537
RP11-147L13.8	3.54208	1.60457	0.732315	-2.1911	0.0284449	NA	4.66192	6.4229	8.79853	0	0	1.36913
COL15A1	5009.67	0.76754	0.350311	-2.19102	0.0284502	0.361348	7206.16	4452.5	7517.25	3917.23	3531.09	3433.79
KCNF1	10.8257	-1.38994	0.634491	2.19064	0.0284776	0.361486	3.49644	7.13656	3.29945	13.7754	12.602	24.6444
KHK	155.012	-0.997872	0.455606	2.19021	0.028509	0.361676	136.361	109.903	47.842	195.361	272.204	168.404
GOLGA8N	65.5594	1.27592	0.58266	-2.18982	0.0285371	0.361823	44.2882	197.683	53.3411	30.0555	52.9285	15.0605
CTSO	512.992	0.864164	0.394782	-2.18897	0.0285993	0.362402	487.17	1007.68	527.362	354.404	360.418	340.915
RP11-67L3.5	139.672	-1.14653	0.524326	2.18668	0.0287657	0.364105	41.9573	53.5242	139.677	139.007	129.801	334.069
HMOX1	3412.1	1.07065	0.489628	-2.18666	0.028767	0.364105	4494.09	1962.55	7891.18	1619.24	3028.27	1477.3
N/A	14.5661	-1.44421	0.660554	2.18636	0.0287891	0.364174	8.15836	1.42731	7.69872	8.76618	18.903	42.4432
TMEM150B	54.5499	1.32368	0.606008	-2.18427	0.0289424	0.36575	76.9216	79.9294	93.4844	20.037	54.1887	2.73827
EMID1	168.808	1.43193	0.655584	-2.18421	0.0289471	0.36575	191.139	603.039	14.8475	101.437	66.7907	35.5975
ZSCAN10	3.59347	-1.58794	0.727078	2.184	0.0289622	NA	1.16548	0	0	15.0277	1.2602	4.1074
RP5-1073O3.2	3.96905	1.59623	0.730945	-2.18379	0.0289775	NA	4.66192	15.7004	2.19963	1.25231	0	0
PDE5A	212.545	1.09319	0.500664	-2.18348	0.0290003	0.36621	184.146	169.85	546.059	96.428	180.209	98.5777
F2R	356.252	1.30291	0.597027	-2.18232	0.0290857	0.3669	269.226	1241.05	111.081	160.296	112.158	243.706
MIR568	83.8863	1.45336	0.666031	-2.18212	0.0291007	0.3669	62.9359	331.136	12.098	58.8587	16.3826	21.9062
ZMAT3	200.487	0.74015	0.339231	-2.18185	0.0291208	0.3669	279.715	236.934	244.709	154.034	142.403	145.128
CYP2R1	53.0667	1.16386	0.533434	-2.18182	0.0291229	0.3669	68.7633	126.317	35.1941	38.8217	31.5051	17.7988
AC017060.1	14.9512	-1.37049	0.628266	2.18139	0.0291546	0.3669	9.32384	3.56828	7.14881	37.5694	8.82142	23.2753
MYADM	3870.63	0.997312	0.457194	-2.18138	0.0291555	0.3669	4323.93	2891.02	8689.65	2204.07	1726.48	3388.61
RP11-523O18.5	18.5937	1.42084	0.651927	-2.17944	0.029299	0.368449	11.6548	53.5242	23.6461	8.76618	12.602	1.36913
PRSS54	41.5721	1.26605	0.580952	-2.17926	0.0293122	0.368449	67.5978	35.6828	83.5861	8.76618	42.8469	10.9531
RP11-357P18.2	24.5966	1.20344	0.552362	-2.17871	0.0293529	0.368748	30.3025	34.9691	42.8928	13.7754	20.1632	5.47654
HAND2	2353.98	1.07464	0.493317	-2.17839	0.0293771	0.368841	3079.2	5261.07	1574.39	2256.67	790.147	1162.4
TMSB4XP8	1645.42	1.15132	0.528578	-2.17814	0.0293957	0.368862	2039.59	4327.61	739.077	1187.19	1056.05	523.01
DOK7	35.1755	1.2155	0.55823	-2.17742	0.0294495	0.369326	85.08	34.2555	36.2939	28.8032	8.82142	17.7988
CLU	3118.64	1.10332	0.50683	-2.1769	0.0294884	0.369601	5234.17	6307.29	1717.36	2691.22	1897.86	863.924
RP1-187B23.1	186.699	1.15449	0.530603	-2.1758	0.0295702	0.370414	490.667	150.581	166.622	90.1664	170.127	52.0271
ADGRE5	1868.92	1.16736	0.537342	-2.17246	0.0298208	0.373339	1228.42	2326.52	4562.04	386.964	1804.61	904.998
GSDMA	4.70286	1.58891	0.731401	-2.17243	0.0298236	NA	5.8274	17.1277	2.74954	1.25231	1.2602	0
SSBP2	256.097	0.777997	0.358238	-2.17174	0.0298756	0.373812	276.219	364.678	342.593	226.668	167.607	158.82
NKD2	119.318	1.11575	0.513876	-2.17125	0.0299126	0.374062	141.023	264.053	104.483	38.8217	120.979	46.5506
CASP10	166.061	1.05044	0.484043	-2.17014	0.0299959	0.374889	165.498	411.066	117.68	106.447	112.158	83.5172
HBBP1	3.64776	-1.55708	0.717507	2.17012	0.0299976	NA	0	0	0.549908	13.7754	7.56121	0
SPDL1	268.935	-0.897266	0.413525	2.1698	0.0300223	0.375004	180.649	167.709	193.568	376.946	199.112	495.627
RP11-923I11.6	85.3226	-0.981955	0.452632	2.16943	0.0300497	0.375133	37.2953	70.6519	54.4409	150.277	70.5713	128.699
CCDC42	3.65639	-1.58082	0.729159	2.16801	0.030158	NA	1.16548	0.713656	0.549908	7.51387	3.78061	8.21481
CGB8	175499	-1.0903	0.502997	2.16762	0.0301878	0.376642	165067	108287	36373.1	216185	367388	159692
PIF1	129.519	-0.974363	0.449578	2.16729	0.0302131	0.376743	79.2526	117.753	51.6914	249.21	143.663	135.544
PRAM1	58.7685	1.28916	0.59497	-2.16677	0.0302527	0.377022	106.059	55.6651	105.032	26.2985	55.4489	4.1074
PCDHB14	26.9345	1.42461	0.657926	-2.1653	0.030365	0.378205	32.6334	89.9206	6.5989	5.00925	15.1224	12.3222
IL2RB	2532.75	1.39073	0.642425	-2.16481	0.0304021	0.378267	516.307	9768.52	1671.17	956.766	395.704	1888.04
IFIT3	261.854	1.03796	0.479477	-2.16478	0.0304045	0.378267	141.023	539.524	409.682	184.09	177.689	119.115
TRIM36	14.348	1.30502	0.603105	-2.16384	0.0304768	0.378844	17.4822	32.1145	15.9473	8.76618	6.30101	5.47654
CALB2	6.46102	1.58027	0.730346	-2.16372	0.0304855	0.378844	23.3096	7.85021	3.84936	3.75694	0	0
APOL6	585.051	1.17853	0.545087	-2.1621	0.0306107	0.380185	202.793	1192.52	1156.46	237.939	216.755	503.842
SLC25A42	229.458	0.766147	0.354433	-2.16161	0.0306479	0.380332	292.535	317.577	268.355	197.865	167.607	132.806
LY6K	389.191	-0.773987	0.35808	2.16149	0.0306574	0.380332	344.982	261.198	236.461	571.054	395.704	525.748
MYO7B	370.651	0.758534	0.350998	-2.16108	0.0306895	0.380423	494.163	435.33	486.119	251.715	340.255	216.323
TUBB	16633.5	-0.747367	0.345852	2.16095	0.0306995	0.380423	12336.6	13028.5	11133.4	24789.5	15038	23475.2
N/A	1297.55	-0.976648	0.452061	2.16044	0.0307389	0.380697	759.893	632.299	1092.12	1269.84	2972.82	1058.34
PLP2	534.805	0.89793	0.415916	-2.15892	0.030856	0.381931	860.124	818.563	453.674	412.011	438.55	225.907
NT5DC2	1312.05	-0.997522	0.462405	2.15725	0.0309863	0.383326	1332.14	697.242	448.175	2479.58	1786.97	1128.17
BID	211.276	0.933163	0.432739	-2.15641	0.0310516	0.383917	266.895	370.387	214.464	161.548	177.689	76.6716
PAX8-AS1	800.783	0.681597	0.316117	-2.15615	0.0310718	0.383951	963.851	1051.93	971.138	571.054	560.79	685.937
RP11-320G24.1	22.2338	-1.37973	0.640073	2.15558	0.0311164	0.384229	13.9858	7.85021	7.14881	13.7754	12.602	78.0407
RP11-456K23.1	23.413	1.25052	0.580207	-2.1553	0.0311381	0.384229	36.1299	24.2643	44.5426	11.2708	20.1632	4.1074
IL34	33.7258	1.20207	0.557804	-2.155	0.0311616	0.384229	67.5978	49.2422	31.8947	11.2708	32.7653	9.58394
RP4-694A7.2	24.9845	-1.41384	0.656087	2.15496	0.0311646	0.384229	2.33096	7.85021	19.7967	21.2893	15.1224	83.5172
EDN1	74.5112	1.15054	0.533975	-2.15468	0.0311871	0.38429	104.893	164.141	53.3411	70.1295	34.0255	20.537
SLC29A1	2957.65	-0.784068	0.364062	2.15367	0.0312662	0.385047	2523.26	1400.91	2437.74	4107.58	3348.36	3928.05
OR51E1	23.6445	-1.36338	0.633168	2.15326	0.0312982	0.385193	6.99288	22.1233	2.19963	52.5971	26.4642	31.4901
GJC1	259.064	-0.820351	0.381043	2.15291	0.031326	0.385193	245.916	132.74	168.272	305.564	385.622	316.27
TPST1	477.69	1.05121	0.488291	-2.15285	0.0313308	0.385193	642.179	1106.17	250.758	370.684	260.862	235.491
LINC01203	16.176	-1.3356	0.620839	2.15128	0.0314541	0.386492	12.8203	2.14097	7.69872	35.0647	20.1632	19.1679
RP11-334A14.8	2.84148	1.53323	0.712747	-2.15116	0.0314636	NA	2.33096	11.4185	3.29945	0	0	0
RP11-172H24.4	203.39	-1.16349	0.541061	2.15038	0.0315251	0.386971	50.1156	171.277	114.931	291.789	102.076	490.15
GOLGA8A	505.051	1.16344	0.541051	-2.15034	0.0315285	0.386971	712.108	1287.43	194.118	351.9	157.525	327.223
DCT	5.80018	1.57414	0.732255	-2.14971	0.0315781	NA	13.9858	0.713656	17.5971	2.50462	0	0
ITGA7	78.0027	1.28407	0.597415	-2.14938	0.0316046	0.387401	53.6121	264.766	35.1941	25.0462	42.8469	46.5506
LGALS2	26.0591	1.31295	0.610859	-2.14934	0.0316071	0.387401	24.4751	69.2246	25.8457	10.0185	22.6836	4.1074
RP1-34B20.4	26.6145	1.3886	0.646095	-2.14922	0.0316166	0.387401	94.4038	21.4097	10.4483	16.2801	7.56121	9.58394
TMEM45A	1255.78	1.2466	0.580093	-2.14896	0.0316378	0.387443	1361.28	3939.38	315.097	807.741	640.183	470.982
NLE1	335.551	-0.775884	0.36114	2.14843	0.0316796	0.387739	282.046	250.493	193.018	530.98	384.362	372.405
CH17-437K3.1	6.57425	1.49905	0.697893	-2.14797	0.031716	0.387967	8.15836	14.9868	9.89835	1.25231	3.78061	1.36913
TRIM31	3.44307	1.5717	0.731917	-2.14737	0.0317636	NA	6.99288	8.56387	3.84936	1.25231	0	0
ADGRD1	405.384	1.14546	0.533494	-2.14709	0.031786	0.388605	208.621	1138.99	402.533	169.062	336.474	176.618
AC007163.3	4.19323	1.56618	0.72947	-2.14702	0.031792	NA	6.99288	10.7048	4.94917	1.25231	1.2602	0
IL36RN	399.06	1.29863	0.604978	-2.14658	0.0318268	0.388887	142.188	227.656	1449.56	288.032	133.581	153.343
HSPA12A	86.8748	1.10593	0.515348	-2.146	0.0318733	0.389126	93.2384	217.665	59.3901	57.6063	60.4897	32.8592
RASD1	95.5413	1.31494	0.612824	-2.1457	0.0318967	0.389126	88.5764	326.854	23.0961	51.3448	49.1479	34.2284
LL0XNC01-250H12.3	27.3004	1.13143	0.527354	-2.14548	0.0319146	0.389126	46.6192	45.674	25.2958	21.2893	12.602	12.3222
CTC-250I14.3	487.755	-0.691669	0.322403	2.14536	0.0319243	0.389126	358.968	343.982	398.134	626.156	539.367	659.923
SULT2B1	44.4735	1.26811	0.591132	-2.14522	0.0319352	0.389126	94.4038	49.2422	57.1905	11.2708	47.8877	6.84567
RP11-993B23.3	3.70519	1.56831	0.731082	-2.1452	0.0319372	NA	4.66192	13.5595	2.74954	0	1.2602	0
RP11-145G20.1	9.24632	-1.46143	0.681343	2.14493	0.0319585	0.389193	4.66192	2.85462	2.74954	5.00925	10.0816	30.121
SP110	253.183	0.841596	0.392669	-2.14327	0.0320914	0.390397	212.117	432.475	346.992	170.314	160.046	197.155
JAM3	1321.4	-0.97164	0.453349	2.14325	0.0320931	0.390397	1360.11	565.929	610.948	2090.11	1057.31	2244.01
TTTY10	2.85884	1.5264	0.712213	-2.14318	0.0320987	NA	5.8274	1.42731	9.89835	0	0	0
CD180	122.913	1.36626	0.637547	-2.14299	0.0321136	0.39043	143.354	225.515	207.315	36.317	122.24	2.73827
HLA-DPB2	4.53937	1.5133	0.706235	-2.14277	0.0321312	NA	0	22.837	4.39927	0	0	0
FBXO15	5.11733	1.56843	0.732459	-2.14132	0.0322486	NA	8.15836	17.8414	2.19963	2.50462	0	0
IL1R2	406.347	1.02517	0.47882	-2.14104	0.0322709	0.392104	480.178	907.056	299.7	333.115	137.362	280.673
CHST15	219.163	0.887165	0.414401	-2.14084	0.0322871	0.392104	227.268	398.934	244.709	105.194	197.852	141.021
N/A	13.9907	1.47427	0.6888	-2.14035	0.0323263	0.392362	25.6405	12.1321	31.3448	2.50462	0	12.3222
P2RX1	51.4449	1.13951	0.532627	-2.13941	0.0324024	0.393068	97.9003	37.8238	86.3356	27.5509	45.3673	13.6913
CTC-558O2.1	49.1091	1.10541	0.51678	-2.13904	0.0324326	0.393216	33.7989	90.6343	84.6859	32.5601	36.5459	16.4296
RP11-497H16.9	2.3751	-1.50093	0.701775	2.13877	0.0324546	NA	0	0	0	7.51387	1.2602	5.47654
MYO16	21.0236	1.46017	0.682759	-2.13863	0.0324656	0.393398	11.6548	84.925	6.5989	7.51387	11.3418	4.1074
PSMB10	369.219	0.982934	0.459715	-2.13814	0.0325057	0.393666	283.212	802.863	426.179	270.499	286.066	146.497
CDH16	23.8447	1.34872	0.630876	-2.13785	0.0325286	0.393726	9.32384	76.3612	25.2958	11.2708	12.602	8.21481
RP11-20D14.6	20.2577	1.45772	0.681997	-2.13743	0.032563	0.393925	5.8274	15.7004	77.5371	5.00925	3.78061	13.6913
XX-C2158C12.2	4.14243	1.55805	0.728971	-2.13733	0.032571	NA	1.16548	4.28193	18.147	0	1.2602	0
CASP1P2	88.1883	-1.01196	0.473626	2.13663	0.0326283	0.394496	55.943	76.3612	32.4446	75.1387	170.127	119.115
SMAP2	523.611	0.726836	0.340228	-2.13632	0.0326531	0.394578	534.955	807.145	638.443	409.506	380.581	371.036
TRBV28	6.76007	1.55968	0.730417	-2.13532	0.0327345	0.395131	4.66192	32.8282	0.549908	0	2.5204	0
VMO1	16.5308	1.39631	0.653909	-2.13532	0.032735	0.395131	30.3025	41.392	7.14881	6.26156	11.3418	2.73827
ERVMER34-1	985.518	-0.910361	0.426532	2.13433	0.0328157	0.395887	729.59	328.995	908.448	1045.68	1418.99	1481.4
FAM131B	34.7835	1.50155	0.703801	-2.13348	0.0328852	0.396506	13.9858	158.432	2.74954	16.2801	6.30101	10.9531
ZIC4	3.24234	-1.55122	0.727198	2.13315	0.0329122	NA	1.16548	0	0	1.25231	8.82142	8.21481
LOXL4	392.47	1.13761	0.533312	-2.13311	0.0329161	0.396661	1150.33	256.916	284.852	314.33	182.729	165.665
RP11-235E17.4	6.29754	-1.49328	0.700714	2.13109	0.0330818	0.398438	1.16548	2.14097	2.74954	16.2801	11.3418	4.1074
NFIA	128.038	0.823647	0.386582	-2.13059	0.0331229	0.398677	151.512	215.524	131.978	85.1572	88.2142	95.8394
OTX1	16.2341	-1.30419	0.612177	2.13041	0.033138	0.398677	10.4893	2.85462	9.89835	37.5694	20.1632	16.4296
CENPM	155.784	-0.895629	0.420607	2.12937	0.0332235	0.399485	99.0658	145.586	69.2884	252.967	211.714	156.081
SPATS2L	1049.12	0.74888	0.35181	-2.12865	0.0332831	0.399982	1589.71	1361.66	1045.38	935.477	694.371	668.138
MAPT	43.1642	-1.0116	0.475377	2.12799	0.0333379	0.400421	30.3025	25.6916	24.7459	47.5878	88.2142	42.4432
DSCR10	8.08135	1.5295	0.718897	-2.12757	0.0333729	0.400456	33.7989	4.99559	3.29945	2.50462	2.5204	1.36913
RIMKLBP1	14.2443	-1.44841	0.680798	2.12751	0.0333774	0.400456	3.49644	4.99559	7.14881	10.0185	5.04081	54.7654
AC137932.5	19.812	-1.19257	0.561108	2.12539	0.0335541	0.402355	10.4893	8.56387	12.6479	15.0277	36.5459	35.5975
RP11-243M5.5	4.92666	1.52702	0.718656	-2.12483	0.0336006	NA	12.8203	5.70925	7.14881	1.25231	1.2602	1.36913
DOK3	221.717	1.05609	0.497219	-2.12399	0.033671	0.403536	256.405	281.894	392.085	91.4188	248.26	60.2419
AC007743.1	36.4494	-1.15592	0.544333	2.12356	0.0337068	0.403744	33.7989	11.4185	15.9473	36.317	39.0663	82.1481
SSXP10	7.09533	1.54306	0.72692	-2.12273	0.0337763	0.404355	4.66192	4.28193	28.5952	1.25231	3.78061	0
UGT3A2	10.0413	-1.39949	0.659396	2.12238	0.033806	0.404421	1.16548	6.4229	4.39927	17.5324	8.82142	21.9062
SDF2L1	1045.43	-0.883908	0.416501	2.12223	0.0338188	0.404421	787.864	854.246	478.42	1620.49	1726.48	805.051
PLEK2	108.077	-1.17391	0.553351	2.12146	0.0338835	0.404876	94.4038	47.1013	35.744	290.536	127.28	53.3963
DTL	322.584	-0.985383	0.464565	2.12109	0.0339142	0.404876	192.304	175.559	244.159	308.069	243.219	772.192
RP11-761I4.4	21.6794	1.40006	0.660115	-2.12093	0.0339278	0.404876	10.4893	67.7973	25.2958	12.5231	12.602	1.36913
PMP22	2060.3	0.85199	0.401713	-2.12089	0.0339308	0.404876	3481.29	2057.47	2564.77	1962.37	1379.92	915.951
TSPOAP1	139.742	0.978041	0.461341	-2.12	0.0340064	0.405557	139.858	319.718	112.181	83.9049	86.954	95.8394
ZNF300P1	94.0083	-1.00973	0.47639	2.11955	0.034044	0.405784	54.7775	80.6431	40.1433	175.324	147.444	65.7185
TBX2	1130.68	-0.76506	0.361011	2.11921	0.0340725	0.405903	1094.39	665.127	696.734	1500.27	1611.8	1215.79
PATJ	203.15	0.975108	0.460213	-2.11882	0.034106	0.40608	291.37	414.634	124.829	150.277	115.939	121.853
SOHLH2	46.3363	-1.06987	0.505228	2.1176	0.0342089	0.407084	44.2882	24.9779	14.2976	82.6526	52.9285	58.8728
PLEKHA2	357.297	0.813196	0.384159	-2.11682	0.0342751	0.407639	395.098	608.748	384.386	205.379	224.316	325.854
ANTXR2	1261.63	0.889471	0.420233	-2.11661	0.0342928	0.407639	1207.44	2205.2	1607.93	578.568	1277.85	692.782
HCAR2	165.984	0.900526	0.425574	-2.11603	0.0343426	0.40801	245.916	274.044	142.976	92.6711	86.954	153.343
KRT84	2.8228	1.50261	0.710387	-2.11519	0.0344133	NA	1.16548	6.4229	9.34844	0	0	0
KLF11	224.441	0.846676	0.400555	-2.11376	0.0345362	0.409868	249.413	279.039	352.491	152.782	102.076	210.847
HIST1H2AC	1352.49	0.904099	0.427722	-2.11375	0.0345365	0.409868	2360.1	1254.61	1793.25	727.593	1382.44	596.943
FARSA	2081.45	-0.680949	0.322298	2.11279	0.0346187	0.410163	1749.38	1473.7	1500.15	2498.36	3024.49	2242.64
FAM20C	454.651	1.03715	0.490903	-2.11275	0.0346225	0.410163	682.971	772.175	442.126	350.647	386.882	93.1012
GPBAR1	172.501	1.10449	0.522784	-2.1127	0.0346261	0.410163	131.699	471.726	132.528	133.997	102.076	62.9802
AUNIP	166.573	-0.846184	0.400545	2.11258	0.0346363	0.410163	125.872	77.0748	142.426	170.314	248.26	235.491
NAIP	32.4273	1.3303	0.629904	-2.11191	0.0346942	0.41036	16.3167	66.37	67.6387	13.7754	27.7245	2.73827
SV2A	96.0906	-0.873544	0.413659	2.11175	0.0347082	0.41036	67.5978	61.3744	67.0888	171.567	85.6938	123.222
SLC43A3	159.84	1.0667	0.505128	-2.11173	0.0347092	0.41036	156.174	332.564	184.769	151.53	97.0356	36.9666
RAD51AP1	158.287	-0.96944	0.459212	2.1111	0.0347641	0.410732	82.749	117.04	103.383	207.884	104.597	334.069
RRS1	394.562	-0.756782	0.358536	2.11076	0.0347933	0.410732	346.147	233.365	281.553	538.494	572.132	395.68
FTCD	182.595	1.22156	0.578743	-2.11071	0.034797	0.410732	469.688	80.6431	261.756	50.0925	182.729	50.658
DNAJB1	6887.97	1.00912	0.478236	-2.1101	0.03485	0.411136	11933.3	3352.75	13194.5	4378.08	5294.11	3175.02
FRMD3	49.4932	1.27779	0.605696	-2.10962	0.0348914	0.411402	34.9644	149.154	40.6932	36.317	28.9847	6.84567
PLEKHO2	1121.2	0.887628	0.420875	-2.109	0.0349443	0.411804	1202.77	1755.59	1501.8	808.993	1062.35	395.68
XKR6	8.82212	1.42116	0.674	-2.10854	0.0349841	0.411862	8.15836	21.4097	13.1978	3.75694	5.04081	1.36913
RCC1	1191.65	-0.701952	0.332924	2.10844	0.0349927	0.411862	829.821	870.66	973.888	1567.89	1177.03	1730.59
NPM1P27	3704.56	-0.668135	0.316908	2.10829	0.0350056	0.411862	3010.43	2609.84	2839.18	4788.84	3861.26	5117.83
IGSF22	29.7774	1.30426	0.618995	-2.10706	0.0351128	0.412901	33.7989	67.7973	35.1941	6.26156	31.5051	4.1074
SKA2P1	45.7434	-0.951351	0.451597	2.10664	0.0351488	0.412971	25.6405	29.2599	33.5444	63.8679	44.1071	78.0407
DRICH1	8.7869	1.4059	0.667394	-2.10655	0.0351565	0.412971	17.4822	9.99118	14.8475	1.25231	5.04081	4.1074
RP11-347I19.8	102.4	-0.9379	0.445283	2.1063	0.0351783	0.413005	36.1299	87.066	76.4372	135.25	108.377	171.142
GPR34	207.724	1.38321	0.657021	-2.10528	0.0352668	0.413657	244.751	491.709	250.208	40.074	215.495	4.1074
SLFN11	185.987	1.07587	0.511047	-2.10523	0.0352716	0.413657	131.699	437.471	216.664	61.3633	90.7346	177.988
GMIP	295.105	0.970308	0.461035	-2.10463	0.0353236	0.414045	234.261	570.211	400.333	102.69	201.632	261.505
RP11-130L8.2	3.25992	1.53987	0.731811	-2.1042	0.0353614	NA	5.8274	6.4229	6.04899	0	1.2602	0
AKAP13	1962.35	1.00091	0.475763	-2.10379	0.0353966	0.414678	1223.75	4088.53	2781.44	826.526	1006.9	1846.96
NR1D1	177.259	0.982526	0.46735	-2.10234	0.0355239	0.415824	226.103	390.37	110.532	118.97	112.158	105.423
TRAIP	111.683	-0.921016	0.438112	2.10224	0.0355324	0.415824	92.0729	90.6343	39.0435	164.053	132.321	151.974
FAM111B	24.7864	1.14805	0.546221	-2.1018	0.0355708	0.415914	18.6477	47.8149	40.6932	11.2708	13.8622	16.4296
FBXO2	24.7714	1.30513	0.620981	-2.10172	0.0355781	0.415914	27.9715	74.9338	10.9982	10.0185	15.1224	9.58394
AC008937.3	3.3477	-1.53869	0.732185	2.10151	0.0355961	NA	0	0.713656	1.09982	3.75694	6.30101	8.21481
KIF25-AS1	9.61755	-1.38409	0.658803	2.10092	0.0356478	0.416507	3.49644	2.85462	5.49908	26.2985	11.3418	8.21481
GPRC5B	920.954	1.13376	0.539785	-2.10039	0.0356949	0.416834	828.656	2727.59	415.181	677.501	468.795	408.002
PDCD1LG2	145.861	1.16946	0.556911	-2.0999	0.0357376	0.41711	48.9501	300.449	287.052	53.8494	63.0101	121.853
SLC25A47	9.95985	-1.47057	0.700421	2.09956	0.0357678	0.417241	5.8274	2.85462	1.64972	7.51387	37.8061	4.1074
LY96	118.55	1.26272	0.601597	-2.09895	0.0358214	0.417291	234.261	169.85	131.978	62.6156	107.117	5.47654
RP11-342M1.6	2.31932	-1.46735	0.699095	2.09892	0.0358237	NA	0	0	0	8.76618	3.78061	1.36913
FGFRL1	309.818	-1.13576	0.541254	2.09838	0.0358718	0.417291	160.836	191.973	168.822	373.189	108.377	855.709
MB21D1	67.2963	0.87481	0.416908	-2.09833	0.0358761	0.417291	73.4252	105.621	87.4354	50.0925	36.5459	50.658
RP11-760H22.2	44.1951	1.35272	0.644755	-2.09804	0.0359016	0.417291	43.1227	144.872	19.2468	21.2893	3.78061	32.8592
DCST2	65.2595	0.980361	0.467289	-2.09798	0.0359072	0.417291	103.728	49.9559	113.831	32.5601	50.4081	41.074
RIMS1	8.88906	-1.49227	0.711342	2.09783	0.0359202	0.417291	1.16548	6.4229	0.549908	7.51387	7.56121	30.121
PTPRVP	15.0816	1.23174	0.587153	-2.09782	0.0359211	0.417291	23.3096	24.9779	19.2468	8.76618	10.0816	4.1074
ASB9	22.2694	-1.14935	0.547941	2.09759	0.0359416	0.417291	12.8203	17.8414	6.5989	36.317	34.0255	26.0136
C16ORF95	22.6792	-1.10949	0.528944	2.09756	0.0359437	0.417291	15.1512	14.2731	9.89835	42.5786	22.6836	31.4901
UBA7	822.16	0.8039	0.383297	-2.09733	0.0359645	0.41731	891.592	1416.61	878.753	607.371	718.315	420.324
KHDRBS2	4.80954	-1.52391	0.726683	2.09708	0.0359862	NA	1.16548	0.713656	1.64972	5.00925	2.5204	17.7988
FAM20A	401.085	1.23584	0.589416	-2.09672	0.0360187	0.417564	613.042	850.678	331.045	53.8494	467.535	90.3629
LST1	212.048	1.37912	0.657774	-2.09665	0.0360245	0.417564	337.989	415.348	253.508	90.1664	173.908	1.36913
PHLDB1	1579.17	1.00806	0.480857	-2.09638	0.0360486	0.417578	1435.87	4032.87	1061.87	1104.54	778.805	1061.08
C8ORF46	66.8935	1.29081	0.615817	-2.0961	0.0360737	0.417578	58.274	25.6916	221.613	13.7754	49.1479	32.8592
MYLPF	24.8624	-1.24742	0.595145	2.09599	0.036083	0.417578	19.8132	12.1321	6.04899	66.3725	20.1632	24.6444
TREH	410.606	1.21065	0.577768	-2.09539	0.0361366	0.417977	596.725	1079.76	144.076	309.321	257.081	76.6716
AC135178.7	13.3988	-1.21612	0.580844	2.09372	0.0362853	0.419476	6.99288	7.85021	6.04899	16.2801	22.6836	20.537
RTN4RL2	64.9365	1.12234	0.536215	-2.09308	0.036342	0.419909	32.6334	152.009	94.0343	32.5601	27.7245	50.658
NCAPG2	344.768	-0.807221	0.385836	2.09214	0.0364264	0.420662	216.779	246.211	267.255	437.057	296.148	605.158
SYT1	82.532	0.864798	0.413478	-2.09152	0.0364812	0.421073	86.2455	97.0572	142.426	48.8402	61.7499	58.8728
MIR222HG	204.142	1.11857	0.534948	-2.09099	0.0365292	0.421264	515.142	200.537	161.123	210.388	70.5713	67.0876
SUCNR1	12.8803	1.36369	0.652246	-2.09077	0.036549	0.421264	10.4893	22.837	27.4954	5.00925	10.0816	1.36913
LRP2BP	67.401	0.839785	0.401711	-2.09052	0.036571	0.421264	81.5836	91.3479	91.2848	52.5971	47.8877	39.7049
TCF7	121.242	-0.924112	0.442057	2.09048	0.0365747	0.421264	51.2811	84.925	102.283	165.305	104.597	219.062
VEGFD	9.52907	1.39445	0.667247	-2.08986	0.0366305	0.421684	11.6548	19.2687	14.8475	7.51387	2.5204	1.36913
TCIRG1	2192.38	0.686806	0.328696	-2.08949	0.0366636	0.421778	2684.1	3311.36	2201.28	1686.86	1649.6	1621.06
DAB1	11.2901	-1.42235	0.680766	2.08934	0.0366772	0.421778	1.16548	9.27752	2.19963	18.7847	7.56121	28.7518
SCN4B	32.7438	-1.20452	0.576611	2.08896	0.0367115	0.421951	29.137	17.1277	6.04899	51.3448	66.7907	26.0136
NOXA1	100.273	1.26998	0.608025	-2.0887	0.0367349	0.421998	207.455	193.401	54.4409	61.3633	78.1325	6.84567
HS3ST2	12.6678	1.49167	0.714287	-2.08834	0.0367671	0.422146	15.1512	19.2687	30.245	0	11.3418	0
ITLN1	5.89962	1.49308	0.715021	-2.08817	0.036783	NA	15.1512	6.4229	8.79853	2.50462	2.5204	0
CCDC170	34.8712	1.32221	0.633347	-2.08766	0.0368284	0.42243	24.4751	111.33	25.8457	5.00925	30.2449	12.3222
LINC00598	8.38829	1.51085	0.723712	-2.08764	0.0368304	0.42243	5.8274	35.6828	2.19963	1.25231	1.2602	4.1074
ABCB11	3.73391	-1.5273	0.731828	2.08697	0.0368907	NA	0	0	1.64972	10.0185	2.5204	8.21481
RP11-110I1.6	1381.95	-0.705842	0.338245	2.08678	0.0369081	0.423099	1165.48	1054.07	875.454	1549.11	2119.66	1527.95
ZNF117	3949.97	1.09807	0.526529	-2.08549	0.0370248	0.424017	3069.87	2046.76	11723.5	2098.87	2371.7	2389.14
KLC3	121.306	-0.8347	0.400246	2.08547	0.0370269	0.424017	94.4038	101.339	57.7404	185.342	141.143	147.867
MIR1184-1	13.451	1.42085	0.682263	-2.08255	0.0372924	0.426824	23.3096	26.4053	15.9473	12.5231	2.5204	0
RP5-908M14.5	7.35089	-1.38967	0.667357	2.08234	0.037311	0.426824	3.49644	2.14097	3.29945	8.76618	11.3418	15.0605
HNF4A	2.74696	-1.5044	0.722475	2.08229	0.0373164	NA	0	0.713656	0	1.25231	6.30101	8.21481
C2ORF16	27.5073	1.07674	0.517324	-2.08136	0.0374013	0.427633	25.6405	42.8193	47.842	20.037	16.3826	12.3222
RP11-49K24.4	2.5709	1.47759	0.709945	-2.08127	0.0374093	NA	4.66192	8.56387	2.19963	0	0	0
TRGV10	7.30545	1.51401	0.727501	-2.08111	0.037424	0.427669	3.49644	37.8238	0	1.25231	1.2602	0
SUMO4	9.28795	1.51318	0.727237	-2.08073	0.0374586	0.427842	30.3025	4.28193	14.2976	0	0	6.84567
CTD-2033D15.3	88.9644	1.35712	0.65236	-2.08032	0.0374966	0.427928	34.9644	89.207	294.751	25.0462	6.30101	83.5172
[truncated: 62,254 more rows]
